# Supplementary material for: Epigenetic Reprogramming of Cell Identity in the Rat Primary Neuron–Glia Cultures Involves Histone Serotonylation
Source: Cells. 2025 Jun 15;14(12):905. doi: 10.3390/cells14120905 (PMC12191383; doi:10.3390/cells14120905)
Supplement: Supplementary file 1 [file cells-14-00905-s001.zip]

Archive with 2 entries (2 files):
- Supplemental_information.pdf
- Supplemental_Table_S1.xlsx
