# Supplementary material for: Epigenetic Reprogramming of Cell Identity in the Rat Primary Neuron–Glia Cultures Involves Histone Serotonylation
Source: Cells. 2025 Jun 15;14(12):905. doi: 10.3390/cells14120905 (PMC12191383; doi:10.3390/cells14120905)
Supplement: Supplementary file 1 [file cells-14-00905-s001.zip › Supplemental_Table_S1.xlsx]

## Sheet: TSA_DE_genes
The list of differentially expressed (DE) genes in rat primary cortical neuron cultures treated with HDAC inhibitor trichostatin A (TSA) for 19hr. Changes reported are significant with p.adj < 0.05 and absolute log2FoldChange <= 0.5.
ENSEMBL	baseMean	log2FoldChange	lfcSE	stat	pvalue	padj	SYMBOL
ENSRNOG00000012167	53.5914585483598	9.30949385775817	1.22240464621309	7.61572191875926	2.62221689686295e-14	3.1556369239404e-13	Pou4f2
ENSRNOG00000017019	35.1330550180788	8.66017701622701	1.23884035188631	6.99055128696822	2.73808177933344e-12	2.58000695495955e-11	Lmx1b
ENSRNOG00000021946	38.5627119487922	8.46495033726449	1.26974594109495	6.66664886517756	2.61710221062186e-11	2.20362176002615e-10	Rbmxl2
ENSRNOG00000001580	36.9410402138908	8.41003058903465	1.24103001796565	6.77665364035332	1.22991260272863e-11	1.07265278520417e-10	Hoxd9
ENSRNOG00000002149	54.1870095713166	8.35136224526709	1.21444001222884	6.87671862024702	6.12469142621339e-12	5.55629574546803e-11	Nkx6-1
ENSRNOG00000007491	63.8835961105475	8.32287923759038	1.24483402754939	6.68593487436632	2.29455058244742e-11	1.94818321630928e-10	Hoxb13
ENSRNOG00000016613	24.4894111064166	7.93293794411458	1.26144708784464	6.28875996508828	3.20011825287361e-10	2.32597064264531e-09	Hoxc4
ENSRNOG00000010681	28.1939184004794	7.92118244701105	1.25840553923224	6.29461822922666	3.08157329945373e-10	2.24516380685588e-09	Pitx2
ENSRNOG00000022084	19.2608741559978	7.61074622129704	1.30671369782005	5.82434104271948	5.73383818311915e-09	3.52081162201606e-08	Sox14
ENSRNOG00000027595	18.1071457984314	7.58517659700802	1.27708631170566	5.93943927476394	2.85998587866111e-09	1.82927018411214e-08	Tfap2e
ENSRNOG00000002117	31.621416952311	7.57245224063448	1.31340279491436	5.76552164344087	8.14056537480824e-09	4.89022461556013e-08	Barhl2
ENSRNOG00000011335	175.513947207965	7.56807472503498	0.589151236553193	12.8457249267806	9.08964367788733e-38	7.69253177924909e-36	Gpr50
ENSRNOG00000048319	16.3098131144511	7.54841708888064	1.29429121647409	5.83208554056641	5.47388425359826e-09	3.36960785683669e-08	Prr23a
ENSRNOG00000007354	15.6027925366833	7.5035411580741	1.27446889995015	5.88758278712615	3.91884881888495e-09	2.46004657998685e-08	Trpa1
ENSRNOG00000054420	88.9170142264926	7.32852296749967	0.863065348272676	8.49127239573093	2.04386886597362e-17	3.33886710187647e-16	Vdr
ENSRNOG00000050486	32.3315465973943	7.29299429436359	1.24392027974081	5.86291132409484	4.54821147568722e-09	2.83371866992374e-08	Foxd4
ENSRNOG00000050868	72.4388656596509	7.22804669929468	0.879879637942657	8.21481301260178	2.12495113915058e-16	3.13511758060312e-15	Ddx43
ENSRNOG00000001572	14.3822936184451	7.18699851078973	1.27707496232066	5.62770293274696	1.82625250909452e-08	1.04292083305991e-07	Hoxd1
ENSRNOG00000016149	17.2831765713062	7.15593483845105	1.26432545650428	5.65988353840189	1.5147575496976e-08	8.74045707338135e-08	Hoxc10
ENSRNOG00000057753	110.093757007251	7.12060077650701	0.677299635480422	10.5132210376228	7.50843998927926e-26	2.66513170881602e-24	Nup62cl
ENSRNOG00000010835	20.0022994595348	7.08251936096004	1.24438873895569	5.69156497422484	1.25880236679894e-08	7.34937951615606e-08	Dmbx1
ENSRNOG00000017409	42.9098260353243	7.03907613811526	1.0752484011873	6.54646510549809	5.89149068079136e-11	4.71525611404842e-10	Wnt6
ENSRNOG00000003737	9.99523453451468	7.01838672306703	1.31659334513094	5.33071714893792	9.78256825288063e-08	5.08170922599198e-07	Best2
ENSRNOG00000052668	48.919237346494	7.00782354677011	1.09642028016897	6.39154863652295	1.64214031279305e-10	1.2412180896271e-09	Tcf24
ENSRNOG00000012347	60.1863172454491	7.00471111527564	0.908105953648436	7.71353946875173	1.223754865614e-14	1.52489699682508e-13	Gata2
ENSRNOG00000013074	9.67709340016667	6.97041076829397	1.34095038594104	5.1981123547702	2.01322437549651e-07	1.0005911251788e-06	Wt1
ENSRNOG00000004414	131.402861748746	6.95008793214121	0.651751862435747	10.6637024498359	1.50484800737008e-26	5.63701261777154e-25	F11r
ENSRNOG00000046946	19.1195038568269	6.87847446768686	1.25392347930189	5.48556158428135	4.12157934577106e-08	2.25306430743705e-07	Ptchd3
ENSRNOG00000060020	214.408888069378	6.85344967932756	0.497720208815289	13.7696833641549	3.87909549114697e-43	5.02906848072104e-41	C1ql4
ENSRNOG00000000825	12.4455810106903	6.79098442203831	1.30596666275404	5.19996766817723	1.99323195661905e-07	9.91193693335044e-07	Calhm5
ENSRNOG00000055694	19.3632683173599	6.77450588345259	1.27770234309672	5.30210022706343	1.1447795764498e-07	5.89480863591617e-07	LOC102553190
ENSRNOG00000009922	204.587478736622	6.75815506674872	0.471656913737104	14.3285402374397	1.45139341091006e-46	2.34791783641026e-44	Prlhr
ENSRNOG00000002616	9.89913425592403	6.75301863722259	1.3717769631563	4.92282551653635	8.53035055186815e-07	3.88187224516181e-06	Slc5a10
ENSRNOG00000048726	16.8871350108387	6.74317678117108	1.29131096335368	5.22196200027474	1.77037303414972e-07	8.86884600281089e-07	Clec2d
ENSRNOG00000001581	11.607514202276	6.72756993738062	1.35512353645916	4.96454364224186	6.88628005318282e-07	3.18283689942306e-06	Hoxd10
ENSRNOG00000037600	30.2373487243453	6.67047908257043	1.09290874202818	6.10341817761616	1.03823729806771e-09	7.07378971624218e-09	Sim1
ENSRNOG00000018006	32.5373981349282	6.64582215844168	1.0822231743488	6.14089802913399	8.20562489039882e-10	5.66460811920281e-09	Skor2
ENSRNOG00000016656	11.3849324579338	6.57308718342043	1.38543153160732	4.7444330762377	2.09091089794458e-06	8.96384878387124e-06	Nkx2-3
ENSRNOG00000006296	11.1377914702284	6.54114490531526	1.37538650430696	4.75585945102118	1.97603918007587e-06	8.4992932263028e-06	Six6
ENSRNOG00000004976	8.90903034143005	6.53171860443267	1.35211627321162	4.83073736618685	1.36028338274323e-06	5.98315212621419e-06	Tlx3
ENSRNOG00000007759	29.7451635771617	6.52906775956279	1.07139609613685	6.09398128582393	1.10136541355635e-09	7.46771504443993e-09	Foxd2
ENSRNOG00000013369	7.41757376906589	6.51209136745931	1.40085545669813	4.64865331845768	3.34109227019291e-06	1.383042724165e-05	Gbx1
ENSRNOG00000000405	14.7826927460839	6.50751237671868	1.2793599961563	5.08653732824993	3.6465997432012e-07	1.75236181140163e-06	Vgll2
ENSRNOG00000002158	95.8821575413501	6.39179104004758	0.706581366955522	9.04607924716182	1.48193917568283e-19	2.92546956063522e-18	Ibsp
ENSRNOG00000054217	17.8740721795382	6.37412609553846	1.26942986929146	5.02125107478071	5.13360024664653e-07	2.41363715300151e-06	Runx3
ENSRNOG00000020747	44.0865871839569	6.31751336408357	1.07841214506239	5.85816229259741	4.68017171777167e-09	2.90800608432584e-08	Nkx2-5
ENSRNOG00000012478	33.4967599920982	6.31657772375217	1.10324915822881	5.7254317183373	1.03171036442121e-08	6.11136275489944e-08	Shox2
ENSRNOG00000016301	98.6541903090864	6.31416722057766	0.644853874076884	9.79162485395078	1.22314256672751e-22	3.23575197102445e-21	Dmrt2
ENSRNOG00000017856	16.4181041501571	6.29484261763181	1.28270689233407	4.9074676804593	9.22598525800934e-07	4.18177561409399e-06	Fev
ENSRNOG00000002812	7.01718822665357	6289302923042	1.39724502735077	4.50121689462496	6.75655151918481e-06	2.66587010081369e-05	Lhx1
ENSRNOG00000013928	70.3171291597383	6.28226817879731	0.646767065959303	9.71333963871411	2.64524923288595e-22	6.82019125206702e-21	Dsp
ENSRNOG00000005113	13.5612933992519	6.25922091208372	1.27616494659829	4.90471151771418	9.35647484439379e-07	4.23567013758094e-06	Nkx1-1
ENSRNOG00000009154	72.0262930649806	6.21571317595323	0.643990230887106	9.65187494752986	4.82650695488976e-22	1.2053080209752e-20	Hmx1
ENSRNOG00000010708	15.7534652463484	6.21082037154336	1.35849536250045	4.57183774268592	4.83465253623614e-06	1.95136781546471e-05	Gata4
ENSRNOG00000016102	237.748277389253	6.17397458182871	0.406396705270162	1519198975229	3.99603255209586e-52	9.13093438153903e-50	Ebf3
ENSRNOG00000012720	10.5108878522252	6.1321818450909	1.3131221009954	4.66992508955753	3.0130958953247e-06	1.25752038736383e-05	Irx4
ENSRNOG00000019336	14.0953268328437	6.12099903558088	1.32600631586307	4.61611604888687	3.90988365266629e-06	1.60180800472299e-05	Gata3
ENSRNOG00000060662	98.1442308657794	6.11812057183768	0.604451960510429	10.1217647911527	4.4236635258079e-24	1.34103763269931e-22	Pou4f1
ENSRNOG00000049906	13.6648548903621	6.11204145346356	1.28288926844303	4.76427826142892	1.89530807486139e-06	8.17320868328998e-06	Foxf1
ENSRNOG00000006383	23.066763198401	6.10599390484379	1.13744685778249	5.36815752144039	7.95450662110519e-08	4.2001265463259e-07	Atoh1
ENSRNOG00000060448	7.37988965204968	6.05276011200117	1.37281108531718	4.40902625039825	1.03836439909426e-05	3.97597428057041e-05	Hand2
ENSRNOG00000020888	4.71264173881955	6.01618789268782	1.44567156544093	4.16151775860161	3.16139408087699e-05	0.000112454337027498	Fgf3
ENSRNOG00000024729	9.9629262754291	6.00727049015247	1.32104073828011	4.54737716716705	5.43186031679131e-06	2.17655428739468e-05	Pax5
ENSRNOG00000018822	44.8920615525602	6.00539601569772	0.784714049305601	7.65297374376301	1.96384022194595e-14	2.38373169038327e-13	Slc5a5
ENSRNOG00000026762	13.968510655068	5.99749242849323	1.32380778124596	4.53048585561903	5.88481947802373e-06	2.347250710414e-05	RT1-DOa
ENSRNOG00000019194	70.580614931465	5.9875820581391	0.597738741453916	10.0170553502608	1.28267607826964e-23	3.67512832457195e-22	Pitx3
ENSRNOG00000042480	10.827118291898	5.98152391768312	1.33221895850875	4.48989550815182	7.12581209429366e-06	2.80128699104706e-05	Hoxd8
ENSRNOG00000008826	6.34173456276951	5.98072897417757	1.42139240670752	4.20765507537161	2.58034322625965e-05	9.3237149982262e-05	Pax9
ENSRNOG00000020783	10.4229835106186	5.94663587925168	1.31940132126702	4.50707133864406	6.57285396610231e-06	2.59900001082307e-05	Ntf4
ENSRNOG00000054106	4.22904017008927	5.93974426528794	1.63390814289787	3.6352987719085	0.000277658655882042	0.000838387880661337	NA
ENSRNOG00000030016	15.3598027326467	5.93388627584494	1.28995886470808	4.60005852759327	4.22372252545336e-06	1.72496978921554e-05	Robo3
ENSRNOG00000002754	20.4400386484094	5.93139837192221	1.10704830953715	5.35784962663651	8.42182870844121e-08	4.42769711792653e-07	Areg
ENSRNOG00000011423	20.0612527709205	5.92638615933375	1.1012624071273	5.38144780115852	7.38891306222474e-08	3.91732397846486e-07	Pitx1
ENSRNOG00000002451	119.509201855801	5.91817894323882	0.481599740559932	12.2885841598628	1.04317074516322e-34	6.78617837067032e-33	Fndc3c1
ENSRNOG00000019495	17.9755217456409	5.91534398657032	1.16415136946546	5.08124986296794	3.74959523037443e-07	1.79854633459051e-06	Gbx2
ENSRNOG00000009197	7.10873525213393	5.90361112310772	1.3651428798283	4.32453716775072	1.52852432836601e-05	5.72218405130672e-05	Asb4
ENSRNOG00000042975	5.78240067073402	5.85708921995512	1.40154705382294	4.17901718246203	2.92771568010178e-05	0.000104671704737454	Tmem45a
ENSRNOG00000046959	20.4899975394161	5.8289302885405	1.16328174171795	5.01076401313775	5.42143640992428e-07	2.54047314979277e-06	Mnx1
ENSRNOG00000013588	50.8651660720969	5.8251746583268	0.685080251543417	8.50290844788369	1.84898724921589e-17	3.03952220464626e-16	Glra1
ENSRNOG00000023991	40.0345313038835	5.80729096175306	0.802310981928942	7.23820450243743	4.54663531059439e-13	4.69827549336718e-12	Rab20
ENSRNOG00000017190	4.83477369734321	5.78947299875369	1.4776420301711	3.91804840451332	8.92687830028339e-05	0.000295140776504215	Foxl2
ENSRNOG00000058940	182.159661545719	5.77245943023336	0.645794644370056	8.9385371658883	3.94355847238348e-19	7.51702282327112e-18	Rab11fip1
ENSRNOG00000027924	29.3446004707564	5.75968873978318	0.897656172306618	6.41636399043865	1.3956752419588e-10	1.06348242696986e-09	Fam83g
ENSRNOG00000057702	20.1112945848224	5.75838352174913	1.1534295827869	4.99240145014818	5.96331433032515e-07	2.77801697141549e-06	Insrr
ENSRNOG00000018059	7.88301856454742	5.73943787305735	1.35820067310651	4.22576574044096	2.38129620315929e-05	8.65581519064464e-05	Ihh
ENSRNOG00000046790	158.187081692202	5.73463931430998	0.391766487439101	14.6379016536003	1.60959520695409e-48	2.80222860791627e-46	NA
ENSRNOG00000019124	4.84409945117737	5.70239999181412	1.47948597885482	3.85431161451627	0.000116055704186123	0.000376085494153932	Elovl3
ENSRNOG00000004399	42.891051343117	5.65750850601975	0.816678624086457	6.92746000588454	4.28463615422868e-12	3.95971430229021e-11	Dlx4
ENSRNOG00000030868	9.45269089575241	5.61580154838332	1.34843139669899	4.16469207267869	3.11773063514474e-05	0.000111074090840861	NA
ENSRNOG00000014081	11.5401158630426	5.60352180031277	1.35955863649285	4.12157420055655	3.76292229582437e-05	0.000132281191476287	Nmur2
ENSRNOG00000021547	35.7135772028471	5.59979468847122	0.811603537392685	6.8996676708197	5.21243334595603e-12	4.76654735187975e-11	Pgr15l
ENSRNOG00000012390	37.6083880058886	5.58048784152819	0.709280088058657	7.86781968855538	3.60875192512636e-15	4.7595948911479e-14	Npw
ENSRNOG00000051312	8.57227590122883	5.55855265818831	1.33438077105574	4.16564205567087	3.10477520270851e-05	0.000110655665247634	NA
ENSRNOG00000009662	4.84676263957255	5.55218459506814	1.45608582433896	3.81308883189543	0.000137240756745408	0.000439285770146394	Rspo4
ENSRNOG00000039323	175.000200031694	5.55023952005554	0.334942316452224	16.5707324737131	1.13435555761579e-61	4.4119190623865e-59	Dgkk
ENSRNOG00000050251	16.3084228569922	5.5467390356387	1.12533776596419	4.92895484662441	8.26706764791163e-07	3.77301072249324e-06	MGC105649
ENSRNOG00000005572	4.72884073784977	5.54617333240884	1.49976859195749	3.69801938922458	0.000217288295142659	0.00067061118271278	RGD1306782
ENSRNOG00000061182	263.315373185552	5.53889274701132	0.324104086445433	17.0898577915458	1.76604000903721e-65	8.07080284130005e-63	Gabre
ENSRNOG00000016525	16.0558220778733	5.53562015855771	1.14540623334119	4.83288810329776	1.34566431061865e-06	5.92642037845089e-06	Susd3
ENSRNOG00000025120	80.3598585951225	5.50434843026512	0.552468617746997	9.96318750685282	2.20865557198448e-23	6.23059010121547e-22	Gli1
ENSRNOG00000028619	4.15898720189358	5.5031440175673	1.50026499669782	3.66811465286471	0.00024434561554839	0.000745433553442018	Hoxc8
ENSRNOG00000046601	6.33277641450661	5.49153310140256	1.40241583182231	3.91576661985257	9.01173915204056e-05	0.000297617910872028	Unc5cl
ENSRNOG00000010259	59.6108329956944	5.48918435698697	0.572727690895729	9.5842831492957	9.31019047420547e-22	2.26618218200367e-20	Esrrb
ENSRNOG00000054086	9.57261509733271	5.48725778554467	1.30942010467978	4.19060144710896	2.78215986521606e-05	9.99385059034436e-05	Sp5
ENSRNOG00000011037	8.07772037970174	5.46597416391291	1.34400738923112	4.06692270273893	4.76380355626917e-05	0.000164991150073135	Irx6
ENSRNOG00000051986	414.538413865778	5.46342300759082	0.242352612313217	22.5432808643708	1.5629699078011e-112	4.08158427351488e-109	Plcg2
ENSRNOG00000001684	24.8224403976533	5.44017873009943	0.928618673337734	5.85835594986023	4.67471848172877e-09	2.90560536708609e-08	Ripply3
ENSRNOG00000016902	13.8854850251499	5.42691069207812	1.14656895952873	4.73317426481591	2.21035559441999e-06	9.43167606582574e-06	Ptf1a
ENSRNOG00000009222	79.4877851101901	5.40136841505392	0.537563054951491	10.047878784269	9.38661219067426e-24	2.72793753331519e-22	Epha2
ENSRNOG00000029478	146.561762713349	5.37399739876733	0.375114130432234	14.3262995520191	1.49897600616204e-46	2.40362117479317e-44	Cyp4f39
ENSRNOG00000025051	41.6465756928044	5.3695900266476	0.737962396282058	7.27623799491712	3.43257801941093e-13	3.59997281668571e-12	Tal1
ENSRNOG00000002659	4.26236130293197	5.33297081042137	1.4904800847465	3.5780221856023	0.000346204071316275	0.00103042674984003	Ciita
ENSRNOG00000048472	77.3783623045834	5.33265763317655	0.5141635687618	10.371519798687	3.34167201345854e-25	1.10462503446695e-23	Comp
ENSRNOG00000016763	31.2452520525745	5.32452852856423	0.932513220288087	5.70986921442174	1.13063023893021e-08	6.6456336873454e-08	Fgfr4
ENSRNOG00000011533	49.1986416921045	5.32247609912382	0.607940939897088	8.75492297002535	2.04242931052704e-18	3.67476454689314e-17	Irx3
ENSRNOG00000000940	47.2337127147396	5.31170126292563	0.611374197305819	8.68813451129118	3.68439397371347e-18	6.43888354105948e-17	Flt1
ENSRNOG00000000516	5.14385749627905	5.28395713253754	1.41939703866535	3.72267729789406	0.00019712139614623	0.000611779137784904	NA
ENSRNOG00000011074	21.1296528364273	5.26245724964827	0.938850833031057	5.60521124815809	2.08001116921145e-08	1.18082621655855e-07	Calcb
ENSRNOG00000052560	3.84041413895099	5.23717389210331	1.63715073761306	3.19895643802417	0.00137926008000564	0.0036662606169119	NA
ENSRNOG00000023659	33.1857554026357	5.21051819689821	0.79082564136657	6.58870669379698	4.43674276435417e-11	3.60620977022651e-10	NA
ENSRNOG00000008401	118.700719174169	5.2074635065456	0.429607084947181	12.1214563004375	8.1301500095322e-34	5.1071870162972e-32	Card10
ENSRNOG00000037436	18.1809676327658	5.18612569866165	1.14295754038042	4.53746138017999	5.69354527781777e-06	2.27542649056644e-05	Macc1
ENSRNOG00000016752	194.210807233599	5.18142720541223	0.328165229717422	15.7890804271796	3.69933487417281e-56	1.07339430952189e-53	Crispld2
ENSRNOG00000038539	43.8290155207306	5.17237578659583	0.805265069888253	6.42319651008034	1.33442045017209e-10	1.02063622716091e-09	Lrrc15
ENSRNOG00000030155	83.2715811075272	5.1709416886644	0.504759625356897	10.2443647013333	1.25446277149769e-24	3.99504868692993e-23	Bmp8a
ENSRNOG00000001577	3428565473372	5.16992229337199	1.66238565592172	3.10994159204621	0.00187124342194255	0.00483345057978096	Hoxd3
ENSRNOG00000002042	2.94221570590072	5.16155909555271	1.58602465644248	3.25440028601466	0.00113632043601677	0.00307050074950283	Gfi1
ENSRNOG00000053259	3.36614170774912	5.16123294040075	1.51868272109161	3.39849322621576	0.000677581409092241	0.00191026824948933	NA
ENSRNOG00000002511	54.3774304212895	5.14900878390165	0.594876029933335	8.65559969608907	4.90326687372309e-18	8.44785282296495e-17	Flt4
ENSRNOG00000013003	2.90788131557305	5.14756422637411	1.66513633735261	3.09137703075905	0.00199230483876387	0.00511866935384449	Srms
ENSRNOG00000033209	64.3127482969127	5.09878542763841	0.507111875802172	10.0545573293327	8.77147537102583e-24	2.56548111651764e-22	Bmp8b
ENSRNOG00000008706	33.5736856680746	5.09441017164699	0.720421412477833	7.07143080898327	1.53344259000917e-12	1.48628475850305e-11	Tbx3
ENSRNOG00000013817	7.27981852659883	5.09295646205008	1.35827958565787	3.74956416618994	0.000177142167927848	0.000553720730116461	Wnt8b
ENSRNOG00000004278	18.4794771359269	5.08606722181705	1.00051468141062	5.08345086415548	3.70638492386518e-07	1.77922049391427e-06	Dlx3
ENSRNOG00000010490	2.81440273641617	5.07572887269954	1.71642963091519	2.95714358531156	0.0031050348895691	0.00767581958363656	Hes2
ENSRNOG00000032708	32.7386159143588	5.06653161327948	0.773086268937412	6.55364325671351	5.61500152457016e-11	4.50976396613105e-10	RT1-Bb
ENSRNOG00000010053	76.9955426244475	5.05965416220904	0.497597957684126	10.168157011249	2.75063786934257e-24	8.47920071696159e-23	Calcr
ENSRNOG00000012965	55.3015894791768	5.04660381239528	0.518194306654231	9.7388252776823	2.05920956369858e-22	5.35453070048508e-21	Themis2
ENSRNOG00000003669	6.47966639776484	5.02559924850425	1.42178243071676	3.53471750665164	0.00040821131697439	0.00120028067659212	Myocd
ENSRNOG00000057865	19.4849132511896	5.02030269926864	0.842572970627658	5.95830019983773	2.54875005607967e-09	1.64342684392015e-08	Prss16
ENSRNOG00000033234	6.88123091810248	5.02016651338816	1.49834237331298	3.35048023923136	0.000806715650686252	0.00224148990645154	Ccrl2
ENSRNOG00000027357	2.64235717538033	5.0139775552514	1.62276280527886	3.08977845618651	0.00200305845167288	0.00514485155213999	Sox17
ENSRNOG00000015868	4.1582824375389	5.01201548305199	1.50868294727426	3.32211316639271	0.000893384522473191	0.00246506702955622	Insl6
ENSRNOG00000027736	26.1391012932692	4.99998923601401	0.812375076231168	6.15477921751408	7.51821573819711e-10	5.21719033712477e-09	Cnn1
ENSRNOG00000023824	5.96848653678371	4.98482096575452	1.40010461369999	3.56032036247733	0.00037040262902159	0.00109746111536739	RGD1561648
ENSRNOG00000048011	34.8043426727912	4.97611136485873	0.643540799203367	7.73239454439969	1.05542240860586e-14	1.32689969940269e-13	NA
ENSRNOG00000042111	5.00844395965743	4.97444956426049	1.47439852960534	3.37388396988705	0.000741156010689627	0.002074510915245	Sult1c2a
ENSRNOG00000030234	2.59752021313505	4.95375582764668	1.6850316461252	2.93985922403181	0.00328361397281174	0.00806997357125553	NA
ENSRNOG00000000017	185.820121640295	4.95253692659719	0.32580503819191	15.2009218583047	3.48679459714294e-52	8.06817787794595e-50	Steap1
ENSRNOG00000008046	91.1428689879624	4.95251566218248	0.410178737759168	12.0740428654064	1.44839714893124e-33	8.9147137651391e-32	Tmem30b
ENSRNOG00000016181	4.64590747381744	4.94686661227453	1.53897667277962	3.21438700129207	0.00130723355683689	0.00349053891600619	Tbx20
ENSRNOG00000028121	6.26329514712434	4.94636940706215	1.38957568818662	3.55962575418768	0.000371383664032213	0.00109995032056203	Otop2
ENSRNOG00000016219	3.03111339466923	4.93763722057267	1.60587295080877	3.07473715033678	0.00210688146048335	0.0053865444891798	Vnn1
ENSRNOG00000006365	5.49423545654269	4.93507150873606	1.38810114829525	3.55526793908131	0.000377594092717358	0.0011161739998178	Asb15
ENSRNOG00000012027	17.5278872281044	4.9289218953914	1.17946449458821	4.17894893657842	2.92859425532301e-05	0.000104682641742872	Bco1
ENSRNOG00000062295	2.83636026922442	4.92826951060615	1.66108413861932	2.96689938578456	0.00300819382343263	0.0074673795616986	NA
ENSRNOG00000001578	11.5755088401193	4.90333802660299	1.26225045297081	3.88459993423855	0.000102498526912483	0.000334823636876374	Hoxd4
ENSRNOG00000017226	106.057081507589	4.90240622441021	0.418548621998008	11.7128714962859	1.09506970231511e-31	5.90497762782307e-30	Slc2a4
ENSRNOG00000059793	27.4902675495574	4.88640301346404	0.813278000040249	6.00828131736283	1.87500298305234e-09	1.23736658953779e-08	Rab37
ENSRNOG00000007866	14.6712163048172	4.87829043569514	1.01056664325515	4.82728226609739	1.38408881572304e-06	6.08054399216946e-06	Clec2dl1
ENSRNOG00000011120	223.784175435758	4.87503821450773	0.271990883427859	17.9235353518779	7.72585089050693e-72	4.55575981543441e-69	Radx
ENSRNOG00000004030	2.72749075504013	4.85687204145475	1.68122697471762	2.88888538816748	0.00386609957861339	0.00936429048589544	Nphs2
ENSRNOG00000017524	9.6860901148525	4.85632962260093	1.16251269845539	4.17744221551597	2.94805525295311e-05	0.000105275346794262	Fgf8
ENSRNOG00000028345	2.8113661636012	4.85184272196753	1.70459434052319	2.84633276470833	0.00442259524439985	0.0105845824911795	Vom2r47
ENSRNOG00000002346	7.77590575641863	4.84050429380715	1.21652549129177	3.97895837650491	6.92178565253881e-05	0.000232806332526972	Tbx22
ENSRNOG00000027557	174.219551830216	4.80839282400434	0.312985775487787	15.3629755745624	2.89955115113169e-53	7.0671726723583e-51	Klf14
ENSRNOG00000002487	40.1594453883703	4.8032492944866	0.609916751919645	7.87525392501339	3.40051521760669e-15	4.50445059259785e-14	Mbnl3
ENSRNOG00000018290	18.8091737312968	4.79563732765392	0.85844191257242	5.58644359905872	2.31766771344073e-08	1.31085909039903e-07	Alx3
ENSRNOG00000020685	10.227817642687	4.78844139849141	1.18529457592407	4.03987455587426	5.34797977515371e-05	0.000183692353043611	Atp12a
ENSRNOG00000032759	2.83402385691419	4.78421037283215	1.6719708057562	2.86141980252361	0.00421748190199643	0.0101294927300611	Cdx2
ENSRNOG00000060245	3.41106222544378	4.78163193048476	1.57505740508255	3.03584613173775	0.0023986173582279	0.00606455398456515	Aff1-as1
ENSRNOG00000054900	20.7586495643217	4.78054692519203	0.89822296953592	5.32222742829876	1.02504306193375e-07	5.31465910656495e-07	Pih1d3
ENSRNOG00000060302	5.11349726989678	4.7794528973513	1.46719500785004	3.25754441078347	0.00112380671813839	0.00304028219736121	NA
ENSRNOG00000058820	2.45133898201826	4.77914436116013	1.69394986321142	2.82130213234278	0.00478291330841102	0.0113813662168385	Olr1768
ENSRNOG00000055963	2.81817341195847	4.76578964957154	1.77756501737725	2.6810775431457	0.00733855086230537	0.0167602086160597	NA
ENSRNOG00000003526	47.1346956376942	4.7462834530493	0.529246989614613	8.96799329270714	3.01965432674326e-19	5.8104506413544e-18	Sytl4
ENSRNOG00000049949	1873.42634050681	4.71889680183286	0.197378958275126	23.9078007254208	2.54089368850882e-126	1.16118841564853e-122	Hapln4
ENSRNOG00000036880	74.1097436002686	4.71143990551267	0.51883280012663	9.0808443574939	1.07735789563406e-19	2.15707583046996e-18	Arl5c
ENSRNOG00000028456	18.0352853118639	4.70754610867103	0.966621991925633	4.87010035773447	1.11541582272883e-06	4.98772045975613e-06	Ush1g
ENSRNOG00000019780	253.195571419773	4.70549407664212	0.344858739204159	13.6447001096772	2.17104780569206e-42	2.68153742486831e-40	Sypl2
ENSRNOG00000005781	281.959425957469	4.70196894798631	0.25792985260418	18.2296422865094	3.00278675236972e-74	1.96039077976137e-71	Wnt16
ENSRNOG00000020890	1.89105963706194	4.6999792069866	1.94233201331451	2.4197609753475	0.0155307119661009	0.0329390201578285	Fgf4
ENSRNOG00000060836	2.08197231587189	4.69989305661721	1.87227727364207	2.51025482324778	0.012064406707636	0.0262014202941174	NA
ENSRNOG00000027949	4.19931873267669	4.69803297646813	1.50316237197064	312543279693	0.00177543631859246	0.00460615610330262	Rfx6
ENSRNOG00000018580	2.56222753526024	4.69678728889692	1.61631187697985	2.90586696527472	0.00366237123077046	0.00891158288039761	Klk8
ENSRNOG00000054709	2.16462028362147	4.69146835196035	1.75019058964284	2.68054712425219	0.00735019145541132	0.0167805045341475	NA
ENSRNOG00000024591	3.90411926685147	4.68935018939743	1.44463518578327	3.24604456235426	0.00117020520488347	0.00315320624193247	Hs3st3a1
ENSRNOG00000002794	2.25298144424983	4.68320057980008	1.75256370390427	2.67219991454067	0.00753557400532097	0.0171758469846967	Selp
ENSRNOG00000061419	2.82423812585712	4.6784335350457	1.62896309840541	2.87203162528692	0.00407842150224155	0.00982355945308373	NA
ENSRNOG00000015027	5.95469080993135	4.67816942452817	1.47509182695007	3.1714428478672	0.00151683711970336	0.00399305624253707	Il18r1
ENSRNOG00000021536	216.992275988835	4.64996374545199	0.301308774683498	15.4325533676755	9.88795359874396e-54	2.47605194226082e-51	Plxdc1
ENSRNOG00000003064	9.39940062752663	4.64347697351521	1.21492611059926	3.82202418155687	0.000132360706470544	0.000424781199838754	Bst1
ENSRNOG00000009556	34.5849240686625	4.64157544469506	0.678851268549899	6.83739673140771	8.06451815575951e-12	7.20524887034623e-11	Prokr1
ENSRNOG00000003790	10.2672583483387	4.62775809166992	1.28926416920343	3.58945684074132	0.000331367685481514	0.000988479322878929	Mael
ENSRNOG00000031391	5.85822968554664	4.62241670524544	1.43950005170607	3.21112646002827	0.00132215737339863	0.00352678196202057	Ceacam16
ENSRNOG00000012481	244.021616915011	4.62200131495694	0.290240250227095	15.9247427306878	4.26765400290069e-57	1.32224940971228e-54	Ppm1j
ENSRNOG00000012591	16.2170934694579	4.62026985181414	1.14066202183235	4.05051607170384	5.11047992839374e-05	0.000176064027687594	Pkd2l1
ENSRNOG00000042394	31.0111542955184	4.61384653795046	0.633725606886006	7.28051145135499	3.32556954085811e-13	3.49576832702049e-12	NA
ENSRNOG00000023637	2.18445225537631	4.60998480086251	1.80414585437219	2.55521735656273	0.0106121507734555	0.0233610448143986	Tent5d
ENSRNOG00000027547	3.28102943878429	4.59839573156156	1.55189053082832	2.96309284721724	0.00304564686443853	0.00755085095466255	NA
ENSRNOG00000010344	5.63877969895395	4.59715105091109	1.39195778091199	3.30265121108709	0.000957754347127786	0.00262918598370565	B4galnt3
ENSRNOG00000059097	1.90435063613367	4.5951392493045	1.83709338749519	2.50130955812203	0.0123734970762119	0.0267994699707528	NA
ENSRNOG00000000873	2.46393171992791	4.5926253057622	1.67267470148861	2.74567750781127	0.0060386090205108	0.0140816140955399	Brs3
ENSRNOG00000046776	16.681221535591	4.59203596930786	0.844887390281148	5.43508640575141	5.47698852051342e-08	2.94641995747455e-07	Msx3
ENSRNOG00000027228	70.6062148809554	4.57845902498255	0.479127615658707	9.55582369988852	1.22604685944245e-21	2.96065212557569e-20	Mogat2
ENSRNOG00000002549	144.358492078475	4.5350656488126	0.32047579996404	14.1510393275295	1.8401735443336e-45	2.69106979123346e-43	Htr5b
ENSRNOG00000027060	5.31889510389145	4.5338450145596	1.4379451192795	3.15300281893328	0.00161600246307315	0.00423520072042684	Galr3
ENSRNOG00000005608	13.5161752585842	4.53322993496332	0.957941364225552	4.73226243719856	2.22031088502353e-06	9.46973471260619e-06	Tead4
ENSRNOG00000028744	2.85346550158461	4.51661919995244	1.7019778973249	2.65374727077918	0.00796034229578114	0.018033840273501	Mtnr1a
ENSRNOG00000054325	3.72635731419155	4.51540675981476	1.57164635231325	2.87304249659517	0.0040653942655971	0.00979509782194741	NA
ENSRNOG00000005132	2.86944811888505	4.51341117253922	1.67257919204184	2.69847382653934	0.0069658215278476	0.0159885686441988	Slc52a3
ENSRNOG00000005352	111.789223843669	4.51261121168582	0.36021097816397	12.5276892855599	5.26751094534279e-36	3.70346538772563e-34	Elf4
ENSRNOG00000053402	162.337505778487	4.50927037624509	0.334086650861483	13.4973078529698	1.62195429964947e-41	1.87653953149319e-39	Gabrq
ENSRNOG00000030253	2.66058656159919	4.50465843174105	1.74322019013368	2.58410180035582	0.00976329720971773	0.0216909422695236	Tafa3
ENSRNOG00000016041	5.64865879629116	4.49291054826961	1.38633409755579	3240856988363	0.00119170953431303	0.00320689684782015	Zc3h12d
ENSRNOG00000010785	2.66447068126562	4.49284068836903	1.61536457402703	2.78131683745458	0.00541388710991223	0.0127303648532539	Helt
ENSRNOG00000023428	110.996877613599	4.49032969046206	0.375870589879277	11.9464778872544	6.77354884194397e-33	4.00713504306588e-31	Pik3r5
ENSRNOG00000015830	2.16361474948479	4.48884923846215	1.84576705966831	2.43196952451237	0.0150169707774839	0.0319457960912842	Ano9
ENSRNOG00000023937	83.6309157291456	4.48824077089117	0.407062446591318	11.025926877989	2.86551195321151e-28	1.22673439121092e-26	Slc49a3
ENSRNOG00000019217	37.9906966829258	4.47742083985912	0.605645911576287	7.39280288082179	1.43765530069297e-13	1.58219981316481e-12	Adrb2
ENSRNOG00000015279	25.4464794002169	4.43778858926759	0.752267330791581	5.89921748243125	3.65229564029981e-09	2.30618184126703e-08	Vtcn1
ENSRNOG00000051809	3.40848189894803	4.43620675560194	1.52341819837876	2912008508447	0.0035911285337035	0.00875277727948	NA
ENSRNOG00000022777	5.81945149728743	4.43235553909827	1.32243694462289	3.35165737551458	0.000803293675065152	0.00223333967759559	Six1
ENSRNOG00000055185	16.474262921454	4.43133587070318	0.79908671219162	5.54550063603178	2.93114270310025e-08	1.63656959721053e-07	Dusp9
ENSRNOG00000046171	28.8435918461373	4.42615774771228	0.676411456148808	6.5435877933128	6.00601991144185e-11	4.79432506467935e-10	NA
ENSRNOG00000008184	21.9129878789991	4.42348468119028	0.741168369681201	5.9682588493259	2.39798730464327e-09	1.55443999747798e-08	Esrp1
ENSRNOG00000001392	18.5225746560941	4.4118238624627	0.829249724870949	5.32025966381754	1.03619251433162e-07	5.36741262736808e-07	Lhx5
ENSRNOG00000003522	161.289909051585	4.41087450282802	0.315378776415503	13.9859585764161	1.89900806533314e-44	2.59058712196192e-42	Mr1
ENSRNOG00000033215	60.9261195081067	4.40626923076407	0.657720537282074	6.69930309455179	2.09415836139813e-11	1.7838403935861e-10	RT1-Db1
ENSRNOG00000018488	65.2194278539898	4.40586705068166	0.457035601160331	9.64009595641118	5.41373463117951e-22	1.34827069561255e-20	Cd40
ENSRNOG00000020899	1.82110002879875	4.40439239763359	1.73922797472556	2.53238359872206	0.0113289977416963	0.0247591170044947	Fgf19
ENSRNOG00000054562	127.687597347737	4.38473551829056	0.307358272535812	14.2658776746595	3.5707112691862e-46	5.43938350006031e-44	NA
ENSRNOG00000025608	45.2463729191154	4.37492868043016	0.612156815325139	7.14674503477753	8.88597018966582e-13	8.866568508029e-12	Lrat
ENSRNOG00000014253	4.45375973435456	4.37459460358703	1.45624195610429	3.00403005506713	0.00266429004268786	0.00667624701581002	Pax2
ENSRNOG00000060787	2.0555846335202	4.37424455079029	1.85894771156273	2.35307562637847	0.0186188469152587	0.0388663379708722	NA
ENSRNOG00000008880	11.8834212634435	4.37173300894557	0.936871841423446	4.66630847000731	3.06659223131001e-06	1.2781566829518e-05	Nrk
ENSRNOG00000016291	10.9676616809196	4.36993320578971	1.04599974590309	4.17775742576001	2.94397381800994e-05	0.000105150139494376	Marveld3
ENSRNOG00000058389	3.8953459415138	4.36795224877356	1.46744322897995	2.97657324148057	0.00291489448089428	0.00725647162069282	NA
ENSRNOG00000016480	17.0829379009108	4.36741941664901	0.832769429544343	5.24445213969812	1.56747386126721e-07	7.91770249385108e-07	Acbd7
ENSRNOG00000050647	91.1445207086369	4.33175078936717	0.340568068394984	12.7191924063277	4.62616718163728e-37	3.70904982808463e-35	Hspa1a
ENSRNOG00000021752	29.7437665460547	4.32555434462683	0.620794297921806	6.96777396169266	3.219950111605e-12	3.01849682257125e-11	Foxq1
ENSRNOG00000025290	33.0139267424294	4.32480853025021	0.57365357701779	7.53905964072127	4.73372454741329e-14	5.51865336267315e-13	NA
ENSRNOG00000002930	70.8289367613614	4.31407282976629	0.419455422171897	10.2849375684035	8.23954556840083e-25	2.6470807203931e-23	Ppl
ENSRNOG00000037911	573.529917997984	4.31041022298905	0.566653939918444	7.60677711622268	2.81015313884118e-14	3.37513793548074e-13	LOC680227
ENSRNOG00000025998	18.8632901558027	4.3099226333736	0.792676125760183	5.43717981822696	5.413050224274e-08	2.91288072121662e-07	Crybg1
ENSRNOG00000007668	1039442221059	4.30595821266006	0.338734491325505	12.7118977338575	5.07867923380445e-37	4.03800325750484e-35	Mafa
ENSRNOG00000000653	17.0012145964859	4.30508508189061	0.805280790737601	5.34606702582256	8.98859342960692e-08	4.69729811015479e-07	Nr5a2
ENSRNOG00000028679	14.1552576779389	4.29986598788206	0.869862226486177	4.94315749891962	7.68673346093037e-07	3.52517530521343e-06	Hoxc13
ENSRNOG00000005246	94.4676724866248	4.27869114406904	0.377263066163278	11.3413994844044	8.18253344473851e-30	3.82549133938158e-28	Tfap2c
ENSRNOG00000019074	2.84644927361586	4.27576728983073	1.65898169696126	2.57734446236664	0.00995626779677312	0.0220687007790727	Alox12e
ENSRNOG00000004451	1.89434362069539	4.27211572476716	1.77026547219932	2.41326275174967	0.0158104172509707	0.0334817455222131	Mc3r
ENSRNOG00000053587	1.7076192498928	4.27192375440477	1.85707243911171	2.30035386042784	0.0214281805643419	0.04405658989047	NA
ENSRNOG00000054378	2.38818552291072	4.26897674831456	1.68478840170711	2.53383555109296	0.0112821664569843	0.0246764076468778	Aqp2
ENSRNOG00000036674	2.25287483049609	4.25739184907541	1.84686536708039	2.30519881143567	0.0211554414150117	0.0435546197844819	Cd7
ENSRNOG00000008129	5.41790785447238	4.25076790106367	1.43581265332804	2.96053102137727	0.00307109191654043	0.0076038954672029	Pla2r1
ENSRNOG00000019999	19.8030129894433	4.24979537872459	0.844022021677489	5.03517120356427	4.77421942193882e-07	2.25569219521948e-06	Lypd3
ENSRNOG00000039591	3.59093749727519	4.24686257699077	1.50167288619233	2.82808767211559	0.00468269804427016	0.0111646954805346	Dydc2
ENSRNOG00000004645	3.88005103094382	4.24131996930596	1.50875995361052	2.81112973548662	0.0049367875380272	0.0117139766608433	Galnt5
ENSRNOG00000001431	109.766564785285	4.22833411461537	0.336228712469238	12.5757674993394	2.869994187523e-36	2.06549187983938e-34	Rasa4
ENSRNOG00000016432	11.5143822202072	4.22707701100912	0.982938585171528	4.30044875110023	1.70452588663502e-05	6.34468198079581e-05	Samd13
ENSRNOG00000013463	5.67840926849014	4.20232120985771	1.43486294107824	2.92872656304013	0.00340353687460387	0.00832886935311363	Kcnj8
ENSRNOG00000001652	3.72080321879453	4.1992537808878	1.48976962806775	2.81872693722068	0.00482145151646117	0.0114641172894004	Erg
ENSRNOG00000007041	2547903246071	4.1991907376855	0.275228547147746	15.2571046179716	1.47656260561259e-52	3.46045697828181e-50	Abcg2
ENSRNOG00000019518	27.9221581720214	4.19585355163005	0.652016734894477	6.43519303581849	1.23316507397874e-10	9.47950275539586e-10	Pde4c
ENSRNOG00000032844	5.53658162492971	4.19505717834108	1.39826773390736	3.00018163661567	0.0026981865299407	0.00675470415876692	RT1-Da
ENSRNOG00000011794	8.87798150544956	4.1916222188754	1.18742523826647	3.53000937136453	0.000415544947712155	0.00121948332704739	Tcea3
ENSRNOG00000062160	4.17192748417314	4.18996108162554	1.47589170354365	2.83893531724945	0.00452643313386132	0.0108217627108272	NA
ENSRNOG00000042140	39.6390760142023	4.18992311411391	0.513688291572412	8.15654781869461	3.44736058322799e-16	4.98558160295947e-15	Eomes
ENSRNOG00000009191	14.6207345645696	4.18822110773249	0.913518849951297	4.5847123000864	4.54611965851913e-06	1.84632453583047e-05	Ccm2l
ENSRNOG00000003457	10.5130744658897	4.17221983823961	1.05206323285363	3.96575006896006	7.31654980321965e-05	0.000245046776113696	Bicdl2
ENSRNOG00000018003	34.554487073236	4.17059167099912	0.557490573375503	7.48100841552702	7.37544552530378e-14	8.3741083355623e-13	F2rl1
ENSRNOG00000061483	7.22552757153585	4.16757433633205	1.23146515916534	3.38424055712363	0.000713754384540544	0.00200421354061461	NA
ENSRNOG00000000515	8.3936758977749	4.16702339746935	1.2034290628717	3.46262486591917	0.000534933640004389	0.00153606455219608	Mapk13
ENSRNOG00000052220	2.19197482134698	4.16085867779568	1.70355460031992	2.44245689396412	0.0145876715933445	0.0311234658277178	Ccdc83
ENSRNOG00000051363	7.09999961163402	4.16037620922829	1.23381177681631	3.37196992880355	0.000746325966623366	0.00208542321459418	NA
ENSRNOG00000015477	33.1838307432517	4.16000460891479	0.552076838052918	7.53519133964473	4.876192891724e-14	5.66667552833533e-13	Nkx3-1
ENSRNOG00000040300	65.1100688670755	4.1594609757843	0.489516615257678	8.49707823215518	1.94422408053328e-17	3.18748127283842e-16	Raet1e
ENSRNOG00000008048	36.6186921428511	4.15801679938943	0.554824322701161	7.49429437257928	6.66559755203422e-14	7.59645406802903e-13	Plscr1
ENSRNOG00000010841	257.442284118543	4.15553302165569	0.246978269644613	16.8255005901339	1.58714552424001e-63	6.44733781846831e-61	Col8a2
ENSRNOG00000015821	2.75224153477567	4.15354919913663	1.65701638980673	2.50664340116822	0.01218836063595	0.0264360740893647	Cd2
ENSRNOG00000009787	14.2313483508247	4.15243121415462	0.918527300185759	4.52074882620783	6.16212672513223e-06	2.44771135452884e-05	Efcc1
ENSRNOG00000015982	24.4598992227164	4.14839190005065	0.623351286237865	6.65498249805113	2.83333767208912e-11	2.37693433020648e-10	Wnt11
ENSRNOG00000056258	2.09213694373783	4.14594663525626	1.82319913308856	2.27399550603827	0.0229662567246598	0.0468500360369135	Dsc1
ENSRNOG00000002936	4.02246131778178	4.14395466172312	1.53798419211444	2.69440653744688	0.00705140995935203	0.016158928677066	Golt1a
ENSRNOG00000023089	3.36022269370853	4.14329801914701	1.59934863944495	2.59061590259954	0.0095804354448849	0.0213313471294149	NA
ENSRNOG00000008871	3.76561511559595	4.14188126294989	1.70299131483003	2.43212118986248	0.0150106839108762	0.0319361384882235	Sdr16c5
ENSRNOG00000028913	17.3948265440862	4.13536411165311	0.842112476963138	4.91070281557428	9.07505375988677e-07	4.11847027633391e-06	NA
ENSRNOG00000022760	6.93521865131874	4.13411318209484	1.31221471925116	3.15048529897155	0.00162999459622118	0.00426636615391225	Rubcnl
ENSRNOG00000003039	3.15897006403469	4.13317672192605	1.63017234197598	2.53542316692486	0.0112311562925072	0.0245786588084559	Wnt3a
ENSRNOG00000051636	7.29464081295923	4.13064840869419	1.05341174522404	3.92120975242753	8.81055277318609e-05	0.000291505709853107	NA
ENSRNOG00000011360	5.05620760617754	4.12393527677918	1.33768357196584	3.08289296751899	0.00204998871823489	0.00525431769059643	Dkk2
ENSRNOG00000015260	35.4806108215437	4.11848570389321	0.545386600454249	7.55149778242251	4.30280873568695e-14	5.05172406476284e-13	Lpar3
ENSRNOG00000043383	3.78315549182962	4.11686228556611	1.50669247951983	2.73238390814701	0.0062877826312541	0.0145993479613013	LOC100359479
ENSRNOG00000007740	11.3475794791572	4.11505528312027	0.902856492632173	4.55781767833701	5.16878754483295e-06	2.07751618996364e-05	Tacstd2
ENSRNOG00000001007	187.07434112136	4.1121547848653	0.27726333146417	14.8312247535578	9.20382433549557e-50	1.69945362477635e-47	Baiap2l1
ENSRNOG00000006367	3.02400760255561	4.11185008882484	1.72029631183951	2.39019874688218	0.016839257508777	0.0354674072197769	Slc5a8
ENSRNOG00000049537	28.8263699062147	4.10631393738327	0.586678394751989	6.9992588343383	2.5732009551539e-12	2.4284002818902e-11	LOC100302372
ENSRNOG00000015072	22.7809354472132	4.10435346125187	0.666932678181469	6.15407460981405	7.5517129075196e-10	5.23493788204241e-09	Ptgr1
ENSRNOG00000007552	23.595734354902	4.08083310483853	0.710078277497323	5.74701865155129	9.08307136343451e-09	5.41901254972529e-08	Arhgap36
ENSRNOG00000039588	11.5036763962974	4.08028084966202	0.918253985049345	4.44352098231597	8.8498521275305e-06	3.42454057771502e-05	Mcidas
ENSRNOG00000013953	45.483683672436	4.07982208004302	0.52820543912331	7.72393045935786	1.12796394631609e-14	1.41227266703137e-13	Ntrk1
ENSRNOG00000008480	580.553494089566	4.07850896643609	0.205418326334111	19.8546499682917	1.00460052350766e-87	1.1477560981075e-84	Kcnab3
ENSRNOG00000005338	7.8721476849729	4.07818192319654	1.04204261697852	3.91364216467606	9.09143336307911e-05	0.000300038638521549	Drd5
ENSRNOG00000009427	15.5416831878877	4.07593552834375	0.825973799581012	4.93470317147025	8.02727461148678e-07	3.6702996472731e-06	Tbx21
ENSRNOG00000011474	142.892805266434	4.06692980200321	0.334058853790706	12.1742913138031	4.26078754985301e-34	2.70441654205948e-32	Ppp1r3b
ENSRNOG00000046458	2.47943801534478	4.0656290533849	1.72012656816675	2.36356389618347	0.018100105118714	0.0379003346586589	Pdx1
ENSRNOG00000017912	24.9771256698445	4.06268227517212	0.6387489407562	6.36037418764626	2.01262848474315e-10	1.5035083245241e-09	Atp2a3
ENSRNOG00000051015	2.94463736915039	4.05644538476854	1.55391204305509	2.61047296910919	0.00904171172545955	0.0202378462521612	Cd70
ENSRNOG00000018834	3.60258281886064	4.05430836727907	1.53479386842425	2.64159797005286	0.00825159385312997	0.0186175185923495	Sstr5
ENSRNOG00000033338	4.57256695687084	4.04259991105187	1.4578386471155	2.77300915231642	0.00555405586448682	0.0130297922488217	Gimap6
ENSRNOG00000014372	6.96934219224149	4.03790933032357	1.28596377246546	3.13998684627178	0.00168955420693812	0.00440711342791506	Gjb3
ENSRNOG00000016420	2.73382975583476	4.03443601079922	1.65058195966007	2.44425063971382	0.0145153384955414	0.030994088038605	Serpinb6b
ENSRNOG00000033502	26.9401834083104	4.02967087782723	0.635772304912213	6.33822965658065	2.32420215660808e-10	1.72218951855678e-09	Ribc2
ENSRNOG00000016926	7.09745537765918	4.02415777395598	1.32982970760626	3.02606999297648	0.00247754943821019	0.00624856563610407	Plekhs1
ENSRNOG00000017302	23.8352343629869	4.01896824825531	0.787572900580929	5.10297934996347	3.3434749789418e-07	1.61263120356349e-06	Slc6a3
ENSRNOG00000059770	35.8288553932934	4.01636989821506	0.640750351608156	6.26822894148208	3.6517761550878e-10	2.63955983056564e-09	NA
ENSRNOG00000011672	34.4059745359287	4.01500922069985	0.601978763581959	6.66968581550835	2.56351623606063e-11	2.16049224505248e-10	Tph1
ENSRNOG00000051702	9.23943339043961	4.00947557260425	1.00830309735301	3.97645864931873	6.99491553448359e-05	0.000235136182365502	NA
ENSRNOG00000050425	7.57066953190425	4.00472718938731	1.1965597928179	3.34686758942164	0.000817302393184962	0.00226918100659494	RGD1561777
ENSRNOG00000011180	45.5186262198635	4.00360019337832	0.486097999449624	8.23619969206071	1.77767124671021e-16	2.64839693478913e-15	Irx5
ENSRNOG00000055259	65.8073103962429	4.00270555648004	0.403594049841794	9.91765254727881	3.48864380047622e-23	9.63329436143585e-22	Phldb3
ENSRNOG00000012658	56.9143602515016	3.99947179162635	0.477461273383609	8.37653651631979	5.45079879949435e-17	8.5528413780907e-16	Pdlim3
ENSRNOG00000017147	6.91270271323536	3.99613925156945	1.25128422953873	3.19363031774369	0.00140495908337667	0.00372752569580923	Trim6
ENSRNOG00000012290	72.8145295998678	3.99431568316814	0.43341697790478	9.21587267411033	3.08756433306424e-20	6.58584317484415e-19	Gchfr
ENSRNOG00000037695	49.0861051096898	3.98765289766401	0.560629387976206	7.11281460299268	1.13699970606779e-12	1.11864126086755e-11	Sgpp2
ENSRNOG00000000156	26.4597195549192	3.98585166022328	0.655299451172547	6.08248893401524	1.18331066263045e-09	7.99073472954732e-09	Megf6
ENSRNOG00000020797	26.5310958320134	3.97859639276373	0.577688677238128	6.88709429408415	5.69434803304383e-12	5.17874040020106e-11	She
ENSRNOG00000032989	3.03646283983247	3.97813366276847	1.59493750557878	2.49422541563776	0.0126232351103276	0.0272918672757881	Lrrn4
ENSRNOG00000016595	12.0151695180163	3.97698691662403	0.907395909780955	4.38285744266146	1.17132763866376e-05	4.44690949839533e-05	Hhex
ENSRNOG00000049392	5.51614865712759	3.97612349709498	1.31710095330596	3.01884490107975	0.00253740396499791	0.00638630655103426	Sowahd
ENSRNOG00000059889	5.9324190131746	3.97359084478571	1.24459136841677	3.19268713058846	0.0014095558005935	0.00373863610488235	NA
ENSRNOG00000050534	61.2532914398664	3.96844103902338	0.464147925610974	8.54994888493703	1.23143034558401e-17	2.04641333793416e-16	Gcnt1
ENSRNOG00000014243	232.05678624851	3.94945940848626	0.216606308706446	18.2333535531449	2.80576567147115e-74	1.89960727683306e-71	Pear1
ENSRNOG00000051226	17.0731179400638	3.94924035977284	0.804847137915577	4.90682040567446	9.25647191167053e-07	4.1945539550158e-06	NA
ENSRNOG00000002350	47.7218832608284	3.9491227757724	0.485065300803194	8.14142501892684	3.90652438307733e-16	5.62736530517365e-15	Eaf2
ENSRNOG00000053498	19.9202595100328	3.94752909322857	0.756509234998885	5.21808447352845	1.80783015965873e-07	9.03420867101193e-07	Dnajc22
ENSRNOG00000016731	183.442870613526	3.94477568386817	0.299796238372516	13.1581893931789	1.52701410312823e-39	1.53372625303209e-37	Tpm2
ENSRNOG00000047218	22.6854683925033	3.93640655307538	0.648656095753299	6.06855709650572	1.29064532420479e-09	8.67708588689353e-09	Clic5
ENSRNOG00000008095	37.4788465113431	3.93006663215397	0.542094059240391	7.24978731119278	4.17426596178412e-13	4.33554441939851e-12	Onecut1
ENSRNOG00000024093	11.3363002747605	3.92557854960197	0.91746213529649	4.2787363081021	1.87957373410736e-05	6.9580007815882e-05	Dmrta1
ENSRNOG00000000065	6.14461603900123	3.92229556501887	1.27466088845567	3.07712867048974	0.00209005061036394	0.00534875054703245	Pde6b
ENSRNOG00000056153	37.4016513754141	3.92129120163555	0.487226069643958	8.0481966092271	8.40228945800735e-16	1.17877092319551e-14	Tent5b
ENSRNOG00000000008	4.46806485919968	3.91726613550221	1.33817391783171	2.92732213900081	0.00341894551675962	0.00836433672997401	Alx4
ENSRNOG00000008074	48.4265808463781	3.91027242411139	0.515098744600177	7.59130645357439	3.16695950729242e-14	3.78132069192067e-13	Cyp11a1
ENSRNOG00000003575	3.70035727677059	3.89776463616743	1.53833233348457	2.5337598068542	0.0112846052559604	0.0246764076468778	Mospd4
ENSRNOG00000017395	24.521585583594	3.89752792214919	0.610193314282984	6.38736582476166	1.68767573116782e-10	1.27324442285381e-09	Duox2
ENSRNOG00000051688	36.2844553556422	3893363442767	0.621366608301843	6.2658073201058	3.70898726506141e-10	2.67773646150563e-09	Syt15
ENSRNOG00000015623	7.68472989254538	3.89208570282727	1.05896881561869	3.6753544064972	0.000237519463440013	0.000726670425386348	Guca1b
ENSRNOG00000020614	6.52255257724029	3.88555145313521	1.07442778339697	3.61639145336546	0.000298738504174427	0.000897295408529168	Phlda2
ENSRNOG00000025453	6.81270215977199	3.88455600080591	1.22358040172374	3.17474519478529	0.00149968128012346	0.00395358722247719	Fam221b
ENSRNOG00000018606	1.94389459111431	3.87238767277903	1.69807285645519	2.28046026297295	0.0225804049814505	0.0461556304440248	Olr59
ENSRNOG00000046007	39.5978289566412	3.87091888943421	0.496603681483383	7.79478492360661	6.45182758761822e-15	8.32317630922097e-14	Cldn3
ENSRNOG00000012278	36.4661745520099	3.86371727206575	0.53839237078508	7.17639677254657	7.15726458942228e-13	7.22445039727439e-12	Fgf10
ENSRNOG00000015727	13.3809920871308	3.86312318688047	1.01283871276709	3.8141543546715	0.000136650043577613	0.000437471593099607	Loxl4
ENSRNOG00000001195	50.9736152788268	3.86221289451313	0.467191958515528	8.26686509499235	1.37527434503452e-16	2.07940570944839e-15	Trpv4
ENSRNOG00000016442	2.10683327725049	3.85986517337237	1.68151328620144	2.29547111226927	0.0217061400837813	0.0445779396395374	Hoxc6
ENSRNOG00000022335	24.8967219414261	3.85777861211564	0.608247775749893	6.34244590103019	2.26145634499438e-10	1.6804643083942e-09	Rad21l1
ENSRNOG00000023969	79.245695533837	3.84307316953563	0.358799033337279	10.7109351265254	9.04435684312089e-27	3.44439256442187e-25	Herc6
ENSRNOG00000015156	112.711580306132	3.84069412722412	0.369121996744931	10.4049451430501	2.35391632392467e-25	7.87384892462193e-24	Gal
ENSRNOG00000016915	75.138696562169	3.83868518539577	0.531558649096005	7.22156471712769	5.13927527992643e-13	5.27193895157436e-12	Barx1
ENSRNOG00000015336	115.440523943701	3.83610151163316	0.368554785041813	10.4084973722372	2.26772719413228e-25	7.62023035087096e-24	Isl2
ENSRNOG00000033984	16.3552579211353	3.83543398964775	0.752971038585077	5.0937337468583	3.51079724108183e-07	1.6911033877991e-06	Ifnlr1
ENSRNOG00000032994	24.754394549098	3.81825637158174	0.728056954585196	5.24444735749714	1.56751451451023e-07	7.91770249385108e-07	Myom3
ENSRNOG00000017159	3.14361745284837	3.81738177219753	1.59467106147066	2.39383648730479	0.0166731799143495	0.0351540633026884	Dsc3
ENSRNOG00000004498	2.4571003072222	3.81485200627167	1.65799476448156	2.30088302327332	0.0213982439494098	0.0440049386202285	Scin
ENSRNOG00000005343	24.1768329321346	3.80536867730389	0.636997737967511	5.97391238695102	2.31630230494546e-09	1.50478463868558e-08	Esr2
ENSRNOG00000004834	36.4969506322192	3.80184024200141	0.508815560575324	7.47194177336601	7.90199749679437e-14	8.94972207195794e-13	Llgl2
ENSRNOG00000018842	50.5723864874284	3.80093803910181	0.415027568690413	9.1582784514662	5.27318020137776e-20	1.09166176762384e-18	Pou4f3
ENSRNOG00000003620	4.17497520907054	3.78761435861012	1.37206762187095	2.76051580711841	0.00577101651757657	0.0135058484113814	Fmo3
ENSRNOG00000008847	9.0542444504649	3.78202448077026	0.973499676045408	3.88497764697135	0.000102339303874026	0.000334423038043833	Gja3
ENSRNOG00000023551	25.6971253025284	3.77214879517142	0.583163140657627	6.46842801298724	9.90276730217684e-11	7.70636808360122e-10	Sp6
ENSRNOG00000010665	7.77377497930279	3.76583618423277	1.07628332599176	3.49892643813159	0.000467135440143614	0.00135672638160554	Ccr7
ENSRNOG00000017073	15.3003673052781	3.75893715097151	0.794428493211497	4.73162428474325	2.22730380018381e-06	9.49512907354479e-06	Ca9
ENSRNOG00000014610	37.0627480875518	3.75444937717988	0.521996555684189	7.19247921522943	6.36252556480965e-13	6.44003141332893e-12	Anpep
ENSRNOG00000003144	47.6139997171109	3.74340883288515	0.44128975802679	8.48288174559876	2.19683904415041e-17	3.57597664533121e-16	Gprc5c
ENSRNOG00000013959	170.413831161638	3.74160158843741	0.6764710908235	5.53105910835389	3.18303035901235e-08	1.76964096602025e-07	Skor1
ENSRNOG00000020638	2.76683803858667	3.74033811635223	1.64425702515405	2.27478919605151	0.022918578659267	0.0467684324504801	Hmx2
ENSRNOG00000058341	2.66968086136976	3.73496548613911	1.59568894900875	2.34066011954228	0.019249682152145	0.0400642365639544	NA
ENSRNOG00000048932	149.847239273947	3.73239513048548	0.247170070646293	15.1005140740791	1.60675810499343e-51	3.4152951348e-49	Smagp
ENSRNOG00000037894	2.96296448333208	3.73234417098542	1.54186881199889	2.42066260238235	0.0154922489481058	0.0328727000315002	NA
ENSRNOG00000014426	236.221099194415	3.72955963394224	0.641965324468698	5.8095967052876	6.26235127267881e-09	3.82478387118505e-08	Lox
ENSRNOG00000060892	2.76784131742676	3.7271387446249	1.62913307865731	2.2878049641572	0.0221488816269076	0.0453648802397615	NA
ENSRNOG00000007779	161.926183101762	3.72399180007393	0.239512322840162	15.5482263121765	1.63573419504871e-54	4.2114395895057e-52	Kank4
ENSRNOG00000006167	35.7320826181025	3.72122383298971	0.506907900829041	7.34102551351774	2.11963395152707e-13	2.28191452496554e-12	Rasal3
ENSRNOG00000037198	20.7932831715575	3.72114953976905	0.671480476877233	5.54170920512018	2.9953343401692e-08	1.66935096763088e-07	Usp18
ENSRNOG00000011907	3.59249440767343	3.71974849247711	1.56677930413245	2.37413685684137	0.017590029384585	0.0369210859054097	Krt23
ENSRNOG00000026518	2.55423142124283	3.71926487651743	1.6283595069185	2.28405635286015	0.0223682192856608	0.0457628481859965	Tmem156
ENSRNOG00000012645	24.1955623963365	3.71331356759681	0.628607149712845	5.90720861080421	3.47953027922768e-09	2.20470757380527e-08	Mecom
ENSRNOG00000012674	9.36012041871043	3.70888396679008	0.948596140812497	3.90986617720511	9.23472675097677e-05	0.000304328114310177	Adrb3
ENSRNOG00000020129	68.1657368894588	3.70443672029112	0.375252599361199	9.87184826060438	5.51391082294531e-23	1.50215037024501e-21	Cdh3
ENSRNOG00000017805	4.66534585983434	3.69851397804171	1.3097224617609	2.82389138617133	0.00474444597582044	0.0112957114402185	Duoxa2
ENSRNOG00000006090	4.39080024023777	3.69289002941775	1.29864416621868	2843650420554	0.00445999516452141	0.0106712973308182	Ucn
ENSRNOG00000054080	349.537306904828	3.69198227574911	0.282277780499107	13.0792521792582	4.32675878683074e-39	4.05605900632133e-37	Cgnl1
ENSRNOG00000007540	3.8756941296799	3.67994289384637	1.3896702167655	2.64806919616623	0.00809529535259494	0.0182987509639465	Msc
ENSRNOG00000055049	46.5443139866161	3.67276134159505	0.528125224328013	6.95433804789059	3.54221298769552e-12	3.31380007241935e-11	Aldh1a2
ENSRNOG00000038291	17.0909031260125	3.66899497191035	0.717090766024597	5.1165000941938	3.11257129926042e-07	1.50922555306314e-06	Lrrc63
ENSRNOG00000059900	41.2407130376274	3.66890498496536	0.590446360217236	6.2137820336728	5.17242649666695e-10	3.66622552768793e-09	Bst2
ENSRNOG00000033736	43.0465706438965	3.66042116054016	0.475588824946399	7.69660885314686	1.39724775425384e-14	1.72812509795401e-13	Diras3
ENSRNOG00000001825	162.576117115033	3.65441314410345	0.28365581435325	12.8832654195216	5.59186194318746e-38	4.79902517941158e-36	NA
ENSRNOG00000010121	37.618666691286	3.64668893708178	0.473226228165147	7.70601610823894	1.29806251587051e-14	1.61199611345876e-13	Lef1
ENSRNOG00000006990	33.0585634302702	3.64465539022772	0.564431020910965	6.45722020087667	1.06643672118577e-10	8.2673720370127e-10	Grb7
ENSRNOG00000031493	7.61783641450861	3.6418864709447	1.10620833977508	3.29222474645706	0.000993981440882901	0.00272196335476225	Ascl4
ENSRNOG00000012479	5.84084583156701	3.64128316633903	1.30716904571693	2.78562530092802	0.00534245875724379	0.0125769666558167	Impg1
ENSRNOG00000046890	4.85285690963395	3.63930318443406	1.35058822989201	2.6946060271272	0.00704719015353387	0.0161512833508775	Abca6
ENSRNOG00000026056	14.199118482738	3.63404777104916	0.761225779612052	4.77394206604668	1.80654370207347e-06	7.81439159344606e-06	Ccnb1ip1
ENSRNOG00000058696	3.14048461871585	3.63155216291313	1.52475308223696	2.38173131454524	0.0172314648754099	0.036251718025376	NA
ENSRNOG00000032951	3.14722249672584	3.62898761279754	1.5257125279762	2.37855267375385	0.017380753515741	0.0365237583938092	Jsrp1
ENSRNOG00000017514	25.7872132722111	3.62360226129476	0.575083904362091	6.30099753063725	2.95736106355968e-10	2.15896806077759e-09	Btn1a1
ENSRNOG00000005619	36.3368404276627	3.62339607958037	0.497595084263849	7.28181646918978	3.29354953321231e-13	3.46410158038671e-12	Misp3
ENSRNOG00000014902	49.0593350015391	3.61788145810551	0.413150334094184	8.75681600509309	2.00843110397793e-18	3.61715473701641e-17	Stx11
ENSRNOG00000020380	6.64362449684862	3.59904136146143	1.09968907693389	3.27278085865518	0.0010649500988756	0.00289950667373338	Lgals7
ENSRNOG00000031298	4.67952534616462	3.59883014511865	1.33121320195043	2.70342131511753	0.00686296947799261	0.0157904445635878	Lrrc3c
ENSRNOG00000020593	22.1730309160839	3.5984600107793	0.606700548177485	5.93119624102697	3.00735513591745e-09	1.91815952144351e-08	Gipc3
ENSRNOG00000010359	10.2124999096215	3.59775544767843	0.921558521664872	3.90399021125515	9.46196093626807e-05	0.000311143453705667	Bik
ENSRNOG00000001092	16.4970710330978	3.59293870713164	0.857704744989903	4.18901577508928	2.80166925842256e-05	0.000100578385789404	Kl
ENSRNOG00000006709	60.4275591531142	3.5894280205049	0.380408708452089	9.43571464257627	3.88337891658388e-21	9.02009740726217e-20	Pzp
ENSRNOG00000002425	97.8061654910104	3.58731789014648	0.353082669214995	10.1599942532499	2.99094078389374e-24	9.2044440285484e-23	Pctp
ENSRNOG00000025882	21.9557670249545	3.58213155155781	0.602398232058849	5.94645097034061	2.74018560484774e-09	1.75818156744881e-08	Nipal1
ENSRNOG00000017130	21.3881851019243	3.57836370068354	0.65972145400905	5.4240523465445	5.82628072711316e-08	3.12238087633036e-07	Rhd
ENSRNOG00000011039	185.429564583622	3.57718719598164	0.243085518177071	14.7157560960744	5.10721904868612e-49	9.06407419514391e-47	Gch1
ENSRNOG00000013720	261.948490140142	3.57490708503418	0.239110618807964	14.9508503756802	1.53772936576683e-50	3.05540139198018e-48	Aebp1
ENSRNOG00000001187	7.90106052627091	3.56756838049285	1.0401732861681	3.42978273710087	0.000604064721837226	0.00172105721870082	Oasl
ENSRNOG00000010312	72.7974191028025	3.56720132942203	0.398381471402838	8.95423503723876	3.420993259678e-19	6.56198916966568e-18	Bhlhe23
ENSRNOG00000013577	628.486159292038	3.56642209950446	0.154871906694462	23.0282055385322	2.43255622749857e-117	8.89342556773478e-114	Kdelr3
ENSRNOG00000004778	14.0417835656109	3.55178031761739	0.843628206124006	4.21012513786827	2.55229279941004e-05	9.23330939505552e-05	Cnga1
ENSRNOG00000005911	21.3222516780814	3.54921641132725	0.609114494684553	5.8268460893634	5.64846600600692e-09	3.47072129713636e-08	Rln3
ENSRNOG00000004029	51.3524254966882	3.54275353309396	0.461413544296556	7.67804408189845	1.61535910647528e-14	1.98579451690438e-13	Nectin4
ENSRNOG00000004660	104.947042097868	3.53968753346484	0.320026483914696	11.0606081414448	1.94772412423989e-28	8.43706089836618e-27	Fzd6
ENSRNOG00000002322	44.3039689716896	3.53647369399645	0.435946175622753	8.1121796491151	4.97197185719087e-16	7.08951993365438e-15	RGD1310587
ENSRNOG00000061868	8.14557942748644	3.53511150533475	0.947143754948603	3.73239171653154	0.000189670240684458	0.00059045844681742	Kbtbd12
ENSRNOG00000010605	12.1514941708788	3.53252421303963	0.827239367281985	4.27025641277959	1.95248363159254e-05	7.19874965419758e-05	Gsc
ENSRNOG00000026594	4.17586879480259	3.52866506645804	1.55407039810565	2.27059538020886	0.023171483395763	0.0472107352289955	LOC100909776
ENSRNOG00000042156	3.40484123629855	3.52782864525327	1.42872297868534	2.46921810447779	0.0135408659052255	0.0291071294387962	NA
ENSRNOG00000014504	45.9649180228174	3.51334642811592	0.53465674251773	6571218781552	4.9905068017739e-11	4.03300019170764e-10	Il1r1
ENSRNOG00000056254	10.7435964991826	3.51199586988308	0.982413853221794	3.57486395205605	0.000350410059135891	0.00104188286938908	NA
ENSRNOG00000061485	8.0032522130086	3.50126894209544	1.05057176611526	3.3327270492355	0.000859992675717466	0.00237867545954233	NA
ENSRNOG00000053675	168.153028193959	3.49943173550528	0.26207385339876	13.3528457345979	1.14008886401677e-40	1.25547135145943e-38	Dhh
ENSRNOG00000024952	11.7268959737956	3.49766198749134	0.780151864936922	4.48330914106594	7.34943372881277e-06	2.8817599434298e-05	Atp8b1
ENSRNOG00000018355	21.0406214599789	3.49626231089883	0.67474797425788	5.18158252308084	2.20011210249893e-07	1.08903463941729e-06	Msx2
ENSRNOG00000046663	27.1667639023131	3.49331109156002	0.530670083824597	6.58283027070859	4.61575974125963e-11	3.74671794272762e-10	Fcgr2a
ENSRNOG00000052057	4.30920936435141	3.49011441066292	1.34251152104183	2.59969047264078	0.00933078803290541	0.0208313147583672	NA
ENSRNOG00000020169	6.60656593107776	3.48506848057871	1.10461422775119	3.15500958888944	0.00160492830488341	0.00420859122267519	Gimap8
ENSRNOG00000017539	26.8274769885397	3.48240177205184	0.670020659420928	5.1974543218735	2.02036163298789e-07	1.00352168699741e-06	Mmp9
ENSRNOG00000015222	71.6983881102555	3.47973724689904	0.334032921694629	10.4173481740827	2.06634303639688e-25	6.98202415995101e-24	Tent5c
ENSRNOG00000022405	4.46375958500238	3.47189375083443	1.34547635265434	2.58041974798376	0.00986802893484762	0.0218985100568659	Neurog1
ENSRNOG00000024119	23.7380868931772	3.46425249370794	0.582017368285371	5.95214624593362	2.6464872162941e-09	1.7016456670368e-08	Ghsr
ENSRNOG00000046758	34.5040904596126	3.46341407820976	0.495741906645443	6.98632500456897	2.82179979942631e-12	2.65342079904902e-11	Tmem217
ENSRNOG00000030486	8.65259769759217	3.45719415871589	1.01365216977582	3.41063163657063	0.000648125895677637	0.0018360051717011	Prdm6
ENSRNOG00000029330	295.328577985768	3.44482183281936	0.253060581082587	13.6126370139612	3.36866041173428e-42	4.07808690903991e-40	Ca5b
ENSRNOG00000049388	354.764668259986	3.4390314286358	0.235637895791354	14.5945600858739	3.04168384033635e-48	5.19644678517276e-46	Prr32
ENSRNOG00000060697	8.06165052658083	3.43629368451596	1.22196612145809	2.81210225404258	0.00492188538316005	0.011683166446457	NA
ENSRNOG00000049873	255.391700394482	3.43149605319501	0.259277542602239	13.2348371507799	5.52162870945744e-40	5.80088349476333e-38	Ap1s3
ENSRNOG00000015321	179.608983248826	3.42716328592563	0.25132698005276	13.6362728951988	2.43701165200121e-42	2.9898371139988e-40	Moxd1
ENSRNOG00000054322	6.21555093784865	3.42003877750508	1.16211554855815	2.94294210394857	0.00325109212117474	0.00800080290456035	NA
ENSRNOG00000023433	12.0630453242241	3.41929552542104	0.924332330863763	3.69920580645037	0.000216275174688378	0.000668048359801208	Gata6
ENSRNOG00000045574	33.3707645455016	3.40909570367922	0.527718461701933	6.46006526412706	1.04657835010544e-10	8.11686560879401e-10	Morn3
ENSRNOG00000003872	53.5487965245912	3.4051731207031	0.396314019132272	8.59210867220574	8.53875706888941e-18	1.44526369647499e-16	Slc40a1
ENSRNOG00000053805	27.0053519385982	3.40425778984353	0.542892906774374	6.27058807982978	3.59687011463461e-10	2.60193057758293e-09	Akain1
ENSRNOG00000054142	118.76460311584	3.4032507976438	0.31198685293964	10.9083147753736	1.05188195601783e-27	4.34049710067854e-26	Slc30a2
ENSRNOG00000002866	38.648300824948	3.39588542120558	0.524950529452513	6.46896275111343	9.86779147928204e-11	7.6824202828482e-10	Rassf6
ENSRNOG00000014427	54.1201110200027	3.39544797812819	0.451370074161334	7.52253676639303	5.37235027031987e-14	6.19599766192097e-13	Chrnb4
ENSRNOG00000028348	9.08500821835212	3.39037004152434	1.09902962429631	3.08487593652915	0.00203637076673454	0.00522454141977648	Lhx8
ENSRNOG00000004443	24.161477856929	3.38719432235597	0.608641041350376	5.56517568194364	2.61888429134549e-08	1.47121096637356e-07	Sptlc3
ENSRNOG00000017842	26.1032529087662	3.38563152725315	0.575563812036344	5.88228699659693	4.04635906332399e-09	2.53747662701759e-08	Scnn1g
ENSRNOG00000012647	7.15516743416588	3.38509002064551	1.04200574643261	3.24862893725358	0.00115962640212036	0.00312654434082007	Nkx2-4
ENSRNOG00000038483	38.9078781906194	3.38442541608001	0.524519169335527	6.45243417960774	1.10067693492459e-10	8.50755787332835e-10	NA
ENSRNOG00000054699	5.24800964053445	3.3830120454202	1.12359011962326	3.01089515325618	0.0026047877759421	0.00654508873460091	Fam237a
ENSRNOG00000002429	8.41537804508774	3.38265568697052	0.94729317859337	3.57086461025023	0.000355804786057965	0.00105706346321138	Rtl3
ENSRNOG00000026600	52.7560712808631	3.37043657044101	0.419539339319593	8.03366038547701	9.46068424561985e-16	1.32016265656436e-14	Caps2
ENSRNOG00000057028	4.80513085267845	3.36736097788198	1.33786527147564	2.51696568382245	0.0118370357523674	0.0257558897747849	NA
ENSRNOG00000011820	5.53847344742689	3.36380290946813	1.29618348096834	2.59515952707184	0.00945470245458398	0.0210873549133474	Acpp
ENSRNOG00000001618	92.5575438474728	3.36227424359302	0.334794092926909	10.0428123274178	9.88159141605581e-24	2.86268607108558e-22	Ripk4
ENSRNOG00000058827	16.5748327839094	3.35984640947557	0.76019609775214	4.41971015032891	9.88333707008901e-06	3.80236742265387e-05	Six2
ENSRNOG00000011130	71.3162069139119	3.35966730207012	0.382507395961785	8.78327409492958	1.58783609983427e-18	2.88812377163885e-17	Calca
ENSRNOG00000056513	4.38492624561788	3.35905719445858	1.31125219724218	2.56171711401005	0.0104156117013453	0.0229809754858892	NA
ENSRNOG00000060355	80.5293927794013	3.35362416888266	0.339364842272574	9.88206128373506	4.97978508337597e-23	1.36273160664839e-21	H1f5
ENSRNOG00000010885	11.2947375105796	3.35323606839137	0.745868537865773	4.49574676790406	6.9326204512617e-06	2.73077556493484e-05	Zyg11a
ENSRNOG00000013541	16.1739159774897	3.33237667195442	0.783852957176585	4.25127779572019	2.12554327762048e-05	7.78188085617912e-05	Sh2d4a
ENSRNOG00000025059	252.728834115336	3.32849269961713	0.197541646003342	16.8495745933028	1.05672059363841e-63	4.49229126783956e-61	Nxph4
ENSRNOG00000033090	178.010404093195	3.32675853185994	0.224811598899372	14.7979843929184	1.50938238877413e-49	2.75915100667911e-47	Ltbp1
ENSRNOG00000016085	11.3275824230362	3.32644540810069	0.97915605160423	3.39725767169667	0.000680648426884885	0.00191773323727739	Mpzl2
ENSRNOG00000005409	114.812676452705	3.32557859881081	0.319038197069427	10.4237631398322	1.9315603163576e-25	6.55082051632967e-24	Lrrc9
ENSRNOG00000022067	12.3700066102829	3.32397430648343	0.904046461965222	3.67677375702323	0.000236202352309105	0.000723246063686839	Tlr5
ENSRNOG00000040287	1725.00243136326	3.32085616540146	0.377639184366971	8.79372772443659	1.4467793140236e-18	2.63943371859795e-17	Cyp1b1
ENSRNOG00000024882	151.15226659773	3.31418361339003	0.354927876989004	9.33762555228285	9.85186433569854e-21	2.20701078500698e-19	Pax1
ENSRNOG00000038055	12.8668250861662	3.31086197866426	0.790546084515381	4.18806954270589	2.81337316679714e-05	0.000100958895738225	Slc47a2
ENSRNOG00000015867	45.3378637511065	3.30979718196408	0.431587606151309	7.66888838972755	1.73493315764876e-14	2.1185422927067e-13	Chst9
ENSRNOG00000060839	9.94984134162419	3.30959629185473	0.897992408149271	3.6855504142576	0.000228208900610707	0.000701708781019971	LOC690348
ENSRNOG00000025581	57.6680381466691	3.30410503199815	0.458373505668985	7.20832463293421	5.66444596269266e-13	5.77501796977255e-12	Vwa2
ENSRNOG00000032026	20.8586732139471	3.30372962937695	0.614636189192224	5.37509780170743	7.65411242942657e-08	4.05322060283655e-07	NA
ENSRNOG00000056565	20.6412919977171	3.30012204344156	0.638169682604857	5.17122974248987	2.32558432583441e-07	1.14494159645174e-06	NA
ENSRNOG00000015948	4343691751572	3.2989484096612	0.280139650495734	11.7760852625589	5.18455139896253e-32	2.88065652197675e-30	Slc1a5
ENSRNOG00000013681	86.9208742523597	3.29726147139062	0.399922178757934	8.24475772169264	1.65495194833875e-16	2.47363218443437e-15	Kcns1
ENSRNOG00000020923	175.937569756134	3.29204970673248	0.229929353975829	14.3176573578272	1.69749427548944e-46	2.67501684102991e-44	Tuft1
ENSRNOG00000018505	20.1056902711331	3.29160662605904	0.663263645580065	4.96274241471553	6.95047341637121e-07	3.20926127939544e-06	Cidea
ENSRNOG00000015562	4.99236522653149	3.28803085856978	1.27903342634389	2.57071534711067	0.0101488707054834	0.022454775659191	Cdh17
ENSRNOG00000018346	86.0713427175951	3.28723722393431	0.36231724386002	9.07281472146637	1.15981399376451e-19	2.31203923729719e-18	Agtr1a
ENSRNOG00000055841	6.23957318162176	3.2865016630723	1.13886030924495	2.88578119405285	0.00390443499743823	0.00944588032731218	NA
ENSRNOG00000058275	58.2022456224519	3.28609030433725	0.355755001009137	9.23694760443537	2.53629194735854e-20	5.48679488730345e-19	Spef2
ENSRNOG00000012932	85.3723516576636	3.27690920837584	0.402286833595291	8.14570335074024	3.77083554558011e-16	5.44047938225764e-15	NA
ENSRNOG00000057701	87.5309935342396	3.27205628053623	0.331417827606421	9.87290365206906	5.45618650692766e-23	1.48864312457668e-21	Myom1
ENSRNOG00000013610	433.187010076646	3.26824361406771	0.194091821173125	16.8386467513874	1.27110217735551e-63	5.28085177319517e-61	Chrna5
ENSRNOG00000048834	54.8627763051177	3.26274978630865	0.45677677085346	7.14298535849884	9.13253573245315e-13	9.08779277023646e-12	Plin3
ENSRNOG00000054542	8.89520795142611	3.26211293713176	0.911711264506236	3.57801100428265	0.000346218878419992	0.00103042674984003	NA
ENSRNOG00000014940	4.66846058719191	3.25875387494318	1.20483873819369	2.70472202763727	0.00683615680159079	0.015736676279194	Sfrp5
ENSRNOG00000047714	30.7923618684571	3.24888631825739	0.519373005645653	6.2554008062444	3.96496289488804e-10	2.85689876699067e-09	Tmem37
ENSRNOG00000009372	2091507928369	3.2444249879133	0.228578362924282	14.1939287096392	9.99014452167171e-46	1.49688394964065e-43	Tacr3
ENSRNOG00000009656	28.9677619712609	3.23703935334773	0.503388756584197	6.43049593581119	1.27188281456738e-10	9.75252426606196e-10	Rspo1
ENSRNOG00000053055	20.8101873089873	3.23568918788022	0.664501593925338	4.86934751919312	1.11967343979061e-06	5.0043106306534e-06	Otop3
ENSRNOG00000019208	22.6640145678667	3.2318832397789	0.540471275948865	5.97975023576402	2.23480011395351e-09	1.45848432999179e-08	P2rx5
ENSRNOG00000025359	11.9311287712854	3.23059083293179	1.07849834128569	2.99545275988147	0.00274037745232571	0.00685000681368986	Spesp1
ENSRNOG00000001923	3.61736832045517	3.22287549622149	1.39278357019988	2.31398155835437	0.0206687337503067	0.042658287564142	Tprg1
ENSRNOG00000008837	79.1234722432572	3.2167763447862	0.38663410817003	8.31994973234891	8.80006260515827e-17	1.34953980220045e-15	Ass1
ENSRNOG00000061199	445.444420470647	3.21464820831945	0.147594224796339	21.7803116128375	3.56638686402929e-105	8.14919398430693e-102	Tcfl5
ENSRNOG00000003384	51.7607778275509	3.21302715698028	0.400484084310416	8.02285854258782	1.0331230024978e-15	1.43506751410789e-14	Hs3st3b1
ENSRNOG00000002202	29.4778701808062	3.20557904062626	0.507358797496281	6.31816981679471	2.64679080876143e-10	1.94936889541333e-09	Sowahb
ENSRNOG00000053154	6.11448465917027	3.19871850946642	1.16732223613613	2.74021894764402	0.00613982681587182	0.0142903022910793	NA
ENSRNOG00000016166	325.031272445454	3.19832118002952	0.236303787835056	13.5347859182943	9.74659783665178e-42	1.14946973196125e-39	Pdlim1
ENSRNOG00000042912	164.047018835653	3.19542494363258	0.246661272196086	12.9547087598427	2.20973141069307e-38	1.9898468072645e-36	Mycbpap
ENSRNOG00000039596	161.587267418046	3.19499337515715	0.239406501865119	13.3454745391886	1.25866499574239e-40	1.37774827078868e-38	Prob1
ENSRNOG00000040316	9.60633866428073	3.19448260860794	0.968390025023809	3.29875620985398	0.000971142118213635	0.00266353757253492	NA
ENSRNOG00000001926	35.4963069548819	3.19101948275615	0.451714691725035	7.0642366547125	1.61501305838129e-12	1.56120775818138e-11	Cldn1
ENSRNOG00000023546	135.587633618285	3.19026872132327	0.716715275094358	4.45123584243864	8.53775115666928e-06	3.31570195759325e-05	Hspb1
ENSRNOG00000043332	29.3894560072111	3.18545951533946	0.543591830241755	5.86002095344731	4.62808769622731e-09	2.8776001050012e-08	Foxd1
ENSRNOG00000009433	75.0504485052545	3.18523698630171	0.364330456610323	8.74271400732369	2.2757624704842e-18	4.06656285048399e-17	Mcub
ENSRNOG00000013261	46.444167752701	3.18269258555209	0.418538016770415	7.60430942477066	2.86429205319262e-14	3.43564689844889e-13	Vax2
ENSRNOG00000014672	12.2557162364108	3.17541665137205	0.776377655692248	4.09004126804851	4.31296442816563e-05	0.000150316472348652	Hs3st6
ENSRNOG00000003716	9.9322101498838	3.17516944257318	0.940419316075657	3.3763337144361	0.000734587609649909	0.00205734050933052	Batf3
ENSRNOG00000002598	2.97938348640131	3.16962793961916	1.40805746784472	2.25106432940612	0.0243814632665238	0.0494335790275128	Hnf1b
ENSRNOG00000014256	53.0099466937043	3.16628709092817	0.371907325042568	8.51364541036068	1.68548901377563e-17	2.77824519132719e-16	Foxa3
ENSRNOG00000043035	29.8089343518766	3.16440091127948	0.496573251189781	6.37247556870539	1.86001057205976e-10	1.39864225657147e-09	Fbxl13
ENSRNOG00000018101	15.9547635381606	3.16076233611324	0.804788276884968	3.92744579772876	8.58527607458734e-05	0.000284567264992668	Klc3
ENSRNOG00000020309	6.66981353492603	3.15990967086978	0.993094800254733	3.18188119609452	0.00146321826609767	0.00386694085647901	Gfra3
ENSRNOG00000017854	257.347736990243	3.15823490572634	0.707354024579216	4.46485747727962	8.01220688422663e-06	3.12425368273437e-05	Ucp2
ENSRNOG00000005506	8.81817798839905	3.15505749623034	0.869540657758051	3.62841860018952	0.000285162630454383	0.00085990974673476	Arhgef5
ENSRNOG00000000897	11.6022097858256	3.15503546741123	0.780395776962333	4.04286589003866	5.28018245379977e-05	0.000181636686592886	Rxfp2
ENSRNOG00000026870	30.329829627601	3.15202661838326	0.741541027589151	4.25064359369423	2.13157126545173e-05	7.79926395765764e-05	Clic6
ENSRNOG00000020503	13.3279985740614	3.14152309608994	0.782895965406072	4.01269547284038	6.00293337697258e-05	0.000204459888449895	Cbln3
ENSRNOG00000017680	9.08131109226434	3.14104203757819	0.86957850386412	3.61214315167685	0.000303676839180206	0.000910930853333471	Dennd2d
ENSRNOG00000006653	105.681451241134	3.13994544965412	0.311118747526127	10.092434077411	5.96712011474763e-24	1.77653022308773e-22	Slc38a4
ENSRNOG00000028845	25.1231144193197	3.13950806082284	0.572636225149727	5.48255231321063	4.19232972761138e-08	2.29037021580203e-07	Ebf1
ENSRNOG00000009284	26.5248912661571	3.13680601493403	0.619656080904621	5.06217256894289	4.14505563332509e-07	1.9778547892765e-06	Foxa1
ENSRNOG00000032085	23.3136975696773	3.13578838682317	0.539674195583714	5.81052125983434	6.2278622968418e-09	3.80499073483517e-08	Dlec1
ENSRNOG00000006946	11.2377806507569	3.13348053743548	0.755848659686201	4.14564542422603	3.38857854508627e-05	0.00012004499186856	Arhgap9
ENSRNOG00000038505	74.8783889062733	3.13201925097834	0.332505979279487	9.41943738204397	4.53511512151335e-21	1.05072122206925e-19	Gmnc
ENSRNOG00000007431	112.170575417036	3.12814897891485	0.34250510226668	9.13314563261375	6.65372674866017e-20	1.35747907327576e-18	Shroom1
ENSRNOG00000046452	9.1050583908761	3.12788580794652	0.906960665790907	3.44875574644561	0.000563175876935392	0.00161134059013601	Fcgr2b
ENSRNOG00000006553	15.1181932470345	3.12407574334894	0.693936425294409	4.50196247015498	6.73288725708287e-06	2.65882866838356e-05	Bnc2
ENSRNOG00000014951	11.5241870475253	3.12167119339975	0.886847367429727	3.51996443587246	0.000431604666557106	0.00126255933824034	Mesp1
ENSRNOG00000053048	23.9148089984293	3.12060311388307	0.553523948168236	5.63770207993712	1.72334316543535e-08	9.86927101007462e-08	NA
ENSRNOG00000030098	7.85025698405997	3.11654283309393	1.01084879291702	3.08309497417558	0.00204859763409486	0.0052515006099256	Trim71
ENSRNOG00000027908	16.4879652215994	3.11627083794924	0.628382918012199	4.9591908828571	7.07873870441392e-07	3.26436285359956e-06	Actrt3
ENSRNOG00000023895	112.074646534876	3.11229504094224	0.38988891431094	7.98251739586563	1.43378593191949e-15	1.97064713048784e-14	Ube2u
ENSRNOG00000051166	4.39484991491149	3.11186773324621	1.23289344428738	2.52403623984301	0.0116015968011928	0.0253015019715825	NA
ENSRNOG00000055527	43.8024768908635	3.10848953011416	0.403166253798433	7.7101927575225	1.25627846319066e-14	1.56435765034913e-13	Arap3
ENSRNOG00000054475	5.55599344737241	3.10756947594025	1.1476713929172	2.70771711756384	0.00677477408179112	0.0156111017540831	LOC102550841
ENSRNOG00000006804	7.35323984860516	3.1013224930933	1.01661571909513	3.05063401523414	0.00228358743580437	0.00579616472181392	Ppp1r42
ENSRNOG00000019183	142.310280861168	3.09933519294958	0.263251933694547	11.7732665794803	5.36077443590041e-32	2.96954414206847e-30	Alox15
ENSRNOG00000061998	8.14158388984867	3.09313213501562	0.897168297286736	3.4476609844218	0.000565463311733572	0.00161737902339066	NA
ENSRNOG00000006046	11.0919838671959	3.09270620394229	0.76701535630833	4.03213075006423	5.52734191325413e-05	0.000189285527746081	Gdf7
ENSRNOG00000034164	9.44908056934512	3.09205219105738	0.825758474947217	3.74449949333554	0.000180753741764133	0.000563852969189137	Cr2
ENSRNOG00000012286	16.9233191081351	3.08989117128519	0.656356699321711	4.70764018174619	2.50600941692026e-06	1.06065876687433e-05	Il20ra
ENSRNOG00000057451	194.832471753937	3089500782581	0.268530156787673	11.5052283867836	1.24160240935791e-30	6.18433025696529e-29	Itga5
ENSRNOG00000029637	9.06238294237095	3.08399735690515	0.815815354726315	3.78026392741744	0.00015666220074692	0.000495540918923017	Acot6
ENSRNOG00000049271	9.30961809443985	3.07969295620033	0.816446670498827	3.77206873085626	0.00016189964245617	0.000510263011051514	Rad51ap2
ENSRNOG00000017511	91.5928718875722	3.07397920058393	0.260060615486536	11.8202411958187	3.06802408842682e-32	1.73633066057097e-30	Dcdc2
ENSRNOG00000008846	158.384236113658	3.06427984375425	0.232510227376596	13.1791185201976	1.15735165505215e-39	1.17535490301963e-37	Plag1
ENSRNOG00000020465	28.6985893720737	3.05838916819998	0.503149252816344	6.07849291453947	1.21317342243148e-09	8.1803062198626e-09	Ripk3
ENSRNOG00000038600	346.117459751213	3.05602146961708	0.17413867255336	17.5493554924202	6.01588047159857e-69	3.33243318244915e-66	Dnaaf3
ENSRNOG00000061379	5.75280014057997	3.05415815610801	1.14177646888301	2.67491776135118	0.00747475834410522	0.017047858082376	C7
ENSRNOG00000016346	292.601209226866	3.05263237887949	0.269823145927646	11.313456332238	1.125661191449e-29	5.24925678053259e-28	Prkcd
ENSRNOG00000011145	28.9962000632755	3.0523283908225	0.489555080410607	6.23490290053247	4.52058403135877e-10	3.22294368538371e-09	Crhr2
ENSRNOG00000046261	30.3681915972226	3.04784880936108	0.490854925939741	6.2092660138349	5.32326461597172e-10	3.76729683236403e-09	Acp5
ENSRNOG00000056786	186.920777331035	3.04474029540841	0.208549174146326	14.5996276795232	2.82383287260344e-48	4.86977970860292e-46	Piezo1
ENSRNOG00000053476	7.32700828432593	3.03674491732141	0.979721831303113	3.09959911098672	0.00193782731832972	0.00499344282197171	NA
ENSRNOG00000042788	16.9557791583001	3.03614374526798	0.689839192124775	4.40123405560121	1.07636938688416e-05	4.10944703263209e-05	LOC102546963
ENSRNOG00000010964	2007.11325651042	303555824267	0.163111449012563	1861033214435	2.64969855227535e-77	2.01818706398305e-74	Akap13
ENSRNOG00000020151	26.0946840785722	3.03522567112961	0.505602632545606	6.00318407332626	1.93485049462807e-09	1.27272641388273e-08	Cdh1
ENSRNOG00000006320	25.875650331571	3.02913916119894	0.520579623571521	5.81878165037856	5.92781087684052e-09	3.6325974800082e-08	Ptges
ENSRNOG00000052017	14.6411577504043	3.0259694235169	0.676130542279256	4.47542188127794	7.62605787239085e-06	2.9831872010979e-05	Dio3
ENSRNOG00000002730	22.2483739151352	3.02520950807376	0.607220217232538	4.98206321565087	6.29098745655554e-07	2.91876270826993e-06	Rgs5
ENSRNOG00000022189	135.036440342857	3.02087810477259	0.382908573983555	7.88929345024886	3.03902160238113e-15	4.04024108302015e-14	Htatip2
ENSRNOG00000016372	246.812826373414	3.01230782632727	0.294074260875742	10.2433576381582	1.26759340304133e-24	4.02984476653836e-23	Slc12a7
ENSRNOG00000019447	284.853686918375	3.00699624581407	0.202521655393459	1484777635247	7.19147400285846e-50	1.3693765080443e-47	Ecel1
ENSRNOG00000055515	4.08033494676382	2.99625220842326	1.25873250248539	2.38037247986137	0.0172951459680276	0.0363689483832445	NA
ENSRNOG00000027831	99.2640902175083	2.99305518868951	0.302444149183578	9.89622446580304	4.32287505722909e-23	1.18830309843831e-21	Map7d3
ENSRNOG00000005888	60.7276474129032	2.9916331576846	0.356446638890333	8.39293412051231	4.74157325440974e-17	7.49792033655797e-16	Fsip1
ENSRNOG00000019496	181.78412961712	2.98816292598869	0.262312342200714	11.3916215337753	4.60342147351014e-30	2.2028938360148e-28	Stat5a
ENSRNOG00000051970	42.6692444248048	2.98358142205004	0.422265056701177	7.06566024041489	1.59854101766509e-12	1.54692058247316e-11	Aqp5
ENSRNOG00000010903	50.3287768937472	2.9724477225214	0.389719170457463	7.62715295486302	2.39994785341219e-14	2.89577866405114e-13	Crb1
ENSRNOG00000038616	143.192283462574	2.9721094215387	0.283813987228562	10.4720329345332	1.16122002063555e-25	4.02791308865615e-24	Cox6b2
ENSRNOG00000023177	11.3474509605691	2.9588957741635	0.811653728271896	3.64551491738149	0.000266856933840613	0.000807639859371923	Esrp2
ENSRNOG00000017933	17.3467380757376	2.95826236280101	0.62108631197238	4.76304549911344	1.90692822602735e-06	8.21556633791657e-06	Ccdc3
ENSRNOG00000025522	4.52781889993297	2.95575653982668	1.25315198177451	2.35865767505808	0.0183411662265846	0.0383392245422489	Atf7ip2
ENSRNOG00000009331	76.547572207297	2.95470277761582	0.327406087413835	9.02458106675682	1.80384225869646e-19	3.52665630898089e-18	Hck
ENSRNOG00000007810	19.4720596086678	2.94799576980678	0.560851011026959	5.25629037274763	1.4699014637852e-07	7.46176027714343e-07	Gdf6
ENSRNOG00000005747	39.6813793705635	2.94762981796217	0.450540805177003	6.54242586707356	6.0528842498583e-11	4.82751850294109e-10	Il27ra
ENSRNOG00000010412	33.771259135225	2.94572788070574	0.496910216872728	5.92808877878278	3.06480797810745e-09	1.95344106833348e-08	Ccdc180
ENSRNOG00000048651	78.6544335182125	2.9446785608537	0.298435305832719	9.86705829806969	5.78358824751452e-23	1.57211773612834e-21	Nrtn
ENSRNOG00000010791	24.8165087402618	2.94334972635543	0.557632653439958	5.27829514322434	1.30391328459665e-07	6.66728247340611e-07	Ripor3
ENSRNOG00000000394	26.6130519782002	2.93652077371819	0.502706530938701	5.84142157102045	5.17572442056364e-09	3.1931232672259e-08	Srgn
ENSRNOG00000027212	17.4722639752884	2.9296135998133	0.718276502522717	4.07867108213058	4.52938650520217e-05	0.000157439028931538	Tekt3
ENSRNOG00000002986	54.7327145308386	2.92798087624523	0.401391047729643	7.29458440293212	2.99582374400773e-13	3.1710282594361e-12	Efhc2
ENSRNOG00000015667	30.636086933724	2.92613854116295	0.478923621857029	6.10982296053144	9.97417216043876e-10	6.81854401992598e-09	Epcam
ENSRNOG00000039745	79.8824443158801	2.92467268471081	0.323584861659411	9.03834830131571	1.59056865001311e-19	3.12030155782509e-18	Pm20d1
ENSRNOG00000011306	10.5252908161838	2.91858749186069	0.874417746120382	3.33774961088093	0.00084459822194867	0.0023389267531013	Myod1
ENSRNOG00000002408	5.1695075711257	2.9164530370052	1.0418354928569	2.7993412174966	0.00512069940676846	0.0121094935518405	Rbm47
ENSRNOG00000015057	27.8704467461359	2.91169239600599	0.468478841298128	6.2152057666849	5.12574360085587e-10	3.63454588920269e-09	Tmem102
ENSRNOG00000018297	64.9488639077043	2.89338799833175	0.341092444758579	8.4827091388074	2.20010158699649e-17	3.57810115749963e-16	Ocln
ENSRNOG00000061652	10.9470765561898	2.89141320478218	0.804837894744842	3.59254108642442	0.000327469001797709	0.000977327894344835	NA
ENSRNOG00000007012	51.4552029651776	2.8909161019968	0.404913049467026	7.13959726860378	9.36047614981047e-13	9.30954864083435e-12	Ly75
ENSRNOG00000039966	7.8627348685184	2.88290261836515	0.985409631356533	2.92558802616582	0.00343805894519078	0.00840547245126219	NA
ENSRNOG00000015024	35.4409186856324	2.88268371248208	0.464497318519093	6206028748826	5.43402418442750e-10	3.84122049850482e-09	Mcoln3
ENSRNOG00000019778	693.195131649119	2.8811153361016	0.441622125430959	6.52393793288789	6.84850582747273e-11	5.42891095083268e-10	Cavin1
ENSRNOG00000018764	8810846176506	2.87914263200154	0.895281719289802	3.21590687039324	0.00130033022528276	0.00347691731481174	B3gnt3
ENSRNOG00000017525	30.6704762166103	287755744086	0.495129995701903	5.8117210951454	6.1833797864611e-09	3.77907664648977e-08	Epha1
ENSRNOG00000015155	10.155749831255	2.87521702952232	0.937586614065866	3.06661484537825	0.00216497622394333	0.00552117262467691	Tnnc2
ENSRNOG00000013474	221.736615021925	2.87258023353102	0.24307810501267	11.8175194486615	3.16904044051019e-32	1.78796479174464e-30	Casz1
ENSRNOG00000015896	257.257302224132	2.87118026145302	0.224353155929633	12.7975924811753	1.69113189316612e-37	1.39881859760528e-35	Rbpms2
ENSRNOG00000007412	112.339138579175	2.87041130916161	0.257904208958006	11.1297575202776	8.98796663578968e-29	3.99756764239015e-27	Dok1
ENSRNOG00000005956	3648055388747	2.86962531298049	0.454234453368059	6.31749813714654	2.65831644119582e-10	1.95706905135157e-09	Erich5
ENSRNOG00000038916	65.7377236486418	2.86528555422915	0.349958424332656	8.18750272891137	2.66702185440985e-16	3.8940223241703e-15	Dram1
ENSRNOG00000006674	211.727839475324	2.86146203619799	0.183391773254946	15.6030010802069	6.94511077397055e-55	1.86700919041444e-52	Rflnb
ENSRNOG00000052948	19.9943808219285	2.85537821095667	0.544757127531163	5.2415619119978	1.59223034613569e-07	8.03570303563155e-07	NA
ENSRNOG00000002011	4.99459495967189	2.85114013206416	1.14364340600064	2.49303245846071	0.0126657267288485	0.0273772596196466	Gnrhr
ENSRNOG00000051474	47.7659724469365	2.84515895486131	0.448766692559893	6.33995125313715	2.29837871652749e-10	1.70590731976366e-09	NA
ENSRNOG00000053550	80.2509294400876	2.84457860085882	0.356531057519273	7.9784875422951	1.48137236357019e-15	2.02994653718614e-14	Itga1
ENSRNOG00000013585	109.603236615574	2.84079995837013	0.266863009155728	10.645161977891	1.83664562580966e-26	6.83785784924657e-25	Nmnat3
ENSRNOG00000018167	13.8905828129975	2.83856914218528	0.886027595554084	3.20370286030444	0.00135672421643837	0.00361213496599088	Tmem221
ENSRNOG00000013439	5924462296165	2.83023614791078	1.0665763692547	2.65357102360002	0.00796450074681467	0.0180410252356595	Cpn1
ENSRNOG00000009225	102.600527337384	2.82738593220339	0.266335349067359	10.6158868588199	2.51395675903232e-26	9.20944480062341e-25	Copz2
ENSRNOG00000054390	7.11510109804565	2.82344857736438	1.01761249427749	2.7745812804402	0.00552728203606764	0.0129753070013248	NA
ENSRNOG00000015002	169.313856421977	2.82324227267435	0.270756809506018	10.4272253681272	1.86247536429314e-25	6.32826201845328e-24	Abhd15
ENSRNOG00000061818	107.197540866742	2.82042639638378	0.27585166876963	10.224431155206	1.541301863359e-24	4.85775828658665e-23	Wnt1
ENSRNOG00000059266	19.4208510140564	2.81595951898102	0.623846697317125	4.51386459380351	6.36568680776955e-06	2.52472889663761e-05	NA
ENSRNOG00000017050	24.4343426306473	2.81515060357637	0.487034121034537	5.78019174015271	7.46155369554438e-09	4.50899839849756e-08	Lmntd2
ENSRNOG00000052188	4.40320836957492	2.81470559685104	1.24463118530961	2.26147764098555	0.0237296957184446	0.0482405291073361	NA
ENSRNOG00000031205	9.46997558809809	2.81387559340837	0.768275392556401	3.66258716688208	0.000249680750649022	0.000760567259100836	NA
ENSRNOG00000010111	72.5952282972179	2.80613989181494	0.33625582911409	8.34525277735135	7.10617255552229e-17	1.10432283656216e-15	Exoc3l4
ENSRNOG00000013027	100.549335113881	2.80181515136027	0.261781769194508	10.702865825918	9.86782291911275e-27	3.742402551066e-25	Rgl3
ENSRNOG00000013526	224.707316876335	2.80073387988153	0.366178007736648	7.64855840795276	2.03244895306624e-14	2.46373785557366e-13	Rassf4
ENSRNOG00000020637	6.23830696347609	2.79759451093791	1.09375758670764	2.55778295386188	0.0105341818570651	0.0232145683360036	Hmx3
ENSRNOG00000032339	52.2529028366821	2.79674667524149	0.388334320327848	7201904464381	5.93772922219652e-13	6.03344581332698e-12	Rasl12
ENSRNOG00000016247	14.4258394476995	2.7940267192512	0.802955351262821	3.47967880761613	0.000502015244409639	0.00144973754625722	Daw1
ENSRNOG00000056580	28.503504127639	2.79331001597171	0.470015933283312	5.94301132827339	2.79833087922103e-09	1.79360057756523e-08	En1
ENSRNOG00000013240	20.3960815953774	2.7882306056345	0.573212743066457	4.86421601641058	1.1491136155508e-06	5.12578027612749e-06	Ptger4
ENSRNOG00000021381	6.98053832681001	2.78669287521175	1.05725031453126	2.63579290250412	0.00839409452966652	0.0189203511716774	Ccdc68
ENSRNOG00000049792	10.448291831704	2.78658349070408	0.889168009595002	3.13392234159808	0.0017248649862718	0.00448641604283559	Glra3
ENSRNOG00000050035	19.6030632980724	2.78506471326427	0.568425535189199	4.89961224619733	9.60259783734223e-07	4.33849452463213e-06	Sall4
ENSRNOG00000000010	596.789332536027	2.78440265536795	0.19464192259692	14.3052566385409	2.02887975576969e-46	3.16990785773247e-44	Cbln1
ENSRNOG00000007811	5.23479739478931	2.78342520212529	1.10212006211895	2.52551904079656	0.0115527520860344	0.0252039990610705	Klrb1c
ENSRNOG00000000413	7.54707879894279	2.78178980519737	0.887090189079767	3.13585905857339	0.00171351530440702	0.00446133880708736	Pln
ENSRNOG00000030712	319.257031909372	2.78000625071908	0.492517672206932	5.64448020364851	1.65681043041679e-08	9.51209003392551e-08	RT1-A2
ENSRNOG00000009932	65.1124415594004	2.7773807403474	0.395593407909182	7.02079631464692	2.2060726472417e-12	2.10474989517632e-11	Mctp2
ENSRNOG00000048967	15.5368333979844	2.7687133016844	0.648876932143579	4.26693131552372	1.98180141225825e-05	7.29842562281726e-05	LOC688459
ENSRNOG00000000499	17.7985405112046	2.7676579835852	0.608658781160252	4.54714212503328	5.43792779834122e-06	2.17850800249129e-05	Tcp11
ENSRNOG00000016075	11.4661834670986	2.76546306719001	0.770611839577175	3.58865893976842	0.00033238333181173	0.000991347251675385	Dmrt1
ENSRNOG00000028945	9.5168438245878	2.76495806130427	0.823501989968804	3.35756087415042	0.000786334265952535	0.00218951871768657	Tmem182
ENSRNOG00000046181	27.0424168154326	2.7640151136758	0.506115665390514	5.4612320911725	4.72841398231257e-08	2.5686599582964e-07	Anks4b
ENSRNOG00000016575	15.9674655738346	2.75958385373843	0.825274949014032	3.3438357204897	0.000826286510006725	0.00229238388267156	Tnfrsf1b
ENSRNOG00000021437	475.272523273404	2.75245580380355	0.221106042059274	12.4485779681483	1.4235898441075e-35	9.78316629709967e-34	NA
ENSRNOG00000027731	81.1441529415807	2.74785956708643	0.331686475430254	8.28450892826422	1.18597418190473e-16	1.80212868206304e-15	Ubxn10
ENSRNOG00000014143	5.94287477473021	2.7473260336434	1.07960780952656	2.54474449832684	0.0109357722943517	0.024008287653265	Col24a1
ENSRNOG00000058780	15.102037489249	2.74679381818607	0.643679106183055	4.26733412938359	1.97822756498458e-05	7.28925617575451e-05	Igfbp1
ENSRNOG00000020679	284.301589740848	2.74407999340058	0.314217326892391	8.73306389733349	2.47864970296013e-18	4.40755997763727e-17	Icam1
ENSRNOG00000009886	654.053978211527	2.74293436541392	0.143462190032803	19.1195628951903	1.7355587299031e-81	1.58630067913143e-78	Fkbp14
ENSRNOG00000018770	426.340061858132	2.73962671804322	0.25222879823921	10.8616729618836	1.75504108807836e-27	7.09782103762664e-26	Pmaip1
ENSRNOG00000051334	16.8102946981084	2.73820695352757	0.629615462299629	4.3490147836053	1.3675049449644e-05	5.14997741943742e-05	NA
ENSRNOG00000013209	14.9700006709004	2.72932877809316	0.774771686662108	3.52275234766481	0.000427090240721139	0.00125015365898838	Barhl1
ENSRNOG00000058329	4.83528980218904	2.72829985967937	1.15546095162388	2.36122203510644	0.0182148212503681	0.0381056228492479	Prrx2
ENSRNOG00000002312	362.858564299752	2.72785891022017	0.143348511947059	19.0295586132601	9.70668196639655e-81	8.44943554027281e-78	Atp10d
ENSRNOG00000010423	10.9742440770334	2.72767386261103	0.766764331734734	3.55738230081715	0.000374568839174643	0.00110865799291225	Misp
ENSRNOG00000012827	70.6541007024974	2.72403791358398	0.45164121915784	6.03142006981428	1.6252510700112e-09	1.08192241659886e-08	Mlf1
ENSRNOG00000014937	24.7866875093461	2.72355084739019	0.53570368224368	5.08406221137623	3.69446842118724e-07	1.77400247496347e-06	Lrrc71
ENSRNOG00000052124	21.2220933324582	2.72145976298597	0.526017719592611	5.17370358757815	2.29498803395345e-07	1.13048723418672e-06	NA
ENSRNOG00000047493	9.98251277547114	2.71996763741942	0.939709410538845	2.89447738515223	0.00379790266130842	0.00921253458714408	Slco1a2
ENSRNOG00000043199	108.210405313398	2.71983753559374	0.23297307859241	11.6744713682225	1.72132436744869e-31	9.06795661007554e-30	Bves
ENSRNOG00000013586	4.61678005627678	2.7191844216539	1.1434679011628	2.37801552530572	0.0174060930443056	0.036568599109287	Snai3
ENSRNOG00000038877	88.7117454871161	2.70592738813844	0.284556059281329	9.50929456562089	1.91959823189978e-21	4.53948973856766e-20	Btn2a2
ENSRNOG00000017528	97.2667407917574	2.70436393328538	0.273305254098751	9.89503089577721	4.37475315945989e-23	1.2007580743983e-21	Gpr157
ENSRNOG00000013328	23.5054610646794	2.69891641742379	0.521228297488304	5.17799288800959	2.2428577926441e-07	1.10719525923668e-06	Rbpms
ENSRNOG00000016636	156.583734376326	2.69451270416331	0.255026270602857	10.5656279950836	4.30080329090327e-26	1.55680562688538e-24	Lpin3
ENSRNOG00000025787	34.8291719305572	2.68866454958824	0.436280789763803	6.16269295524987	7.15181008739615e-10	4.98228233222567e-09	Spag6
ENSRNOG00000038784	170.694799921491	2.68626410415844	0.208259760751454	12.8986228278844	4.5821275231577e-38	3.98863291063442e-36	Piezo2
ENSRNOG00000018716	144.726065230466	2.68304526298551	0.213021163885089	12.5952051620225	2.2437577525913e-36	1.66056241770725e-34	Dennd2c
ENSRNOG00000019147	1186.28481088616	2.68281158322801	0.239346968906987	11.2088805447567	3.68828513583256e-29	1.6688577297777e-27	Stom
ENSRNOG00000011459	77.311893780182	2.6781539022743	0.316827439821212	8.45303646611418	2.83822982928188e-17	4.575206462017e-16	Rhbdf2
ENSRNOG00000013179	13.9555341005827	2.67616535074837	0.737487870295521	3.62875846307275	0.000284787535625659	0.000858920335132329	Tinagl1
ENSRNOG00000010685	14.0737133282901	2.67391551179942	0.822251182436957	3.25194486662162	0.00114618252496383	0.00309623415935256	Tbx18
ENSRNOG00000021787	194.810029271846	2.67234527438954	0.286609583428726	9.32399134188092	1.12044198824445e-20	2.49472345251017e-19	Zfp217
ENSRNOG00000021256	328.72252813547	2.66974057969798	0.243668613059457	10.9564401675588	6.18860497983394e-28	2.58873453161017e-26	Adra1d
ENSRNOG00000016248	10.2083821109782	2.66316834804886	0.799243729857981	3.33211040457218	0.000861900559135313	0.00238323131462616	Sox18
ENSRNOG00000050703	24.2547158221898	2.66004463065074	0.49539655310599	5.36952591610306	7.89438923203605e-08	4.17320518107632e-07	Fam115c
ENSRNOG00000005903	35.4297286966466	2.65843057907744	0.421297389930159	6.31010455469032	2.78847023325402e-10	2.04383463768578e-09	St14
ENSRNOG00000033348	43.1967050785967	2.65104245917249	0.460760278185257	5.75362631000623	8.73491285829602e-09	5.21811134149187e-08	Duox1
ENSRNOG00000022505	5.40192794994258	2.64904705822915	0.966945149966194	2.73960426640722	0.00615132000674404	0.0143097645359228	Slc17a4
ENSRNOG00000000196	16.7650485597355	2.64595066727968	0.672019101555344	3.93731467030595	8.23985254934838e-05	0.00027406205349725	Cyp19a1
ENSRNOG00000050312	56.4392400955382	2.64370138930746	0.398326216763808	6.63702582969845	3.20075577564821e-11	2.6619570327047e-10	Ism2
ENSRNOG00000033787	33.5970982680897	2.63969859840815	0.443675089638802	5.9496209276864	2.68764211601682e-09	1.72749992548479e-08	Adamtsl5
ENSRNOG00000061857	6.95675278559316	2.63716028633616	0.863843473962371	3.05282191256218	0.0022670043249336	0.00575727133367411	Mgst2
ENSRNOG00000014385	44.9573416461072	2.63666516332778	0.363484456988224	7.25385945020808	4.05060449247837e-13	4.20949688018787e-12	Wnt2b
ENSRNOG00000042086	634.228904635084	2.63646598455738	0.165568976361129	15.9236714661259	4.34137037747803e-57	1.32267084167164e-54	Rab26
ENSRNOG00000031662	23.0965983101857	2.63597503194228	0.544346013689048	4.84246226784725	1.28239993107437e-06	5.67197453182665e-06	Slc6a5
ENSRNOG00000009050	66.9896403469653	2.63199588521082	0.301809034361997	8.72073260091325	2.76407501712874e-18	4.87715167114994e-17	Amn
ENSRNOG00000003310	121.905227624952	2.62940877151007	0.359497933614082	7.3141137282105	2.59085647965936e-13	2.76156597365441e-12	Tmem63a
ENSRNOG00000010459	10.6200175283569	2.62171180621819	0.745109427652326	3.51855943425467	0.000433896612086943	0.00126906081103189	Fbxo43
ENSRNOG00000031090	148.880003117925	2.61623230088752	0.296129388961253	8.83476074449955	1.0031272121267e-18	1.85411177327362e-17	RT1-CE7
ENSRNOG00000014870	177.423731242405	2.61374686035157	0.286611501962223	9.1194765124816	7.54880705972023e-20	1.52984692961958e-18	Slc13a5
ENSRNOG00000000582	126.549621515859	2.60718825710249	0.258500771907844	10.0858045330401	6.38400384136117e-24	1.89447386720913e-22	Ddo
ENSRNOG00000028423	6.53227207994458	2.60400976472616	1.00727650862829	2.58519854520613	0.0097322936347662	0.0216352094908824	Otop1
ENSRNOG00000015089	5.82443611815542	2.59968893816803	1.07428200632207	2.41993156626384	0.0155234281926845	0.0329312135734331	Mcoln2
ENSRNOG00000055566	5.69030964409119	2.59782579396996	0.952305031471793	2.72793454630288	0.00637322526726397	0.0147827125854061	NA
ENSRNOG00000060235	6.2225905714246	2.59648189350422	1.0393246001287	2.49823961944392	0.0124811795756112	0.0270198913598025	NA
ENSRNOG00000025587	902.023344238368	2.59550476458817	0.167930108863812	15.4558630501042	6.88827529582627e-54	1.74885656121811e-51	Plagl1
ENSRNOG00000008243	18.5911203528582	2.59399074234717	0.558103491242971	4.64786689753544	3.35385201929789e-06	1.38792021765768e-05	Slc43a1
ENSRNOG00000002624	5.90953533882114	2.59331759823158	1.00320468176798	2.58503338886069	0.00973695677432216	0.0216429438028464	Edaradd
ENSRNOG00000027739	127.256792224541	2.59255435577609	0.273936508360462	9.46407023763572	2.96184208351453e-21	6.93245496627985e-20	Cndp1
ENSRNOG00000028768	15.5503851140225	2.59118223066919	0.727161626843447	3.56341992620996	0.000366054391862216	0.00108574951861777	Gbp4
ENSRNOG00000005660	7.08652886471202	2.58971788120429	0.876931976486529	2.95315708702986	0.00314541856032729	0.00776688521988152	Fam110c
ENSRNOG00000028569	19.4122551688792	2.58907772185047	0.588508581522128	4.39938822158554	1.08556474567305e-05	4.1419585787734e-05	Arhgap27
ENSRNOG00000024678	24.3972196183807	2.58649257091877	0.530115573837588	4.87911070447289	1.06565240082495e-06	4.78039899069451e-06	Izumo1
ENSRNOG00000010626	36.9179361203273	2.5817978071508	0.407720767525192	6.33226956483467	2.41580932817965e-10	1.78644799834644e-09	Sphk1
ENSRNOG00000046829	56.4766468504554	2.57865618950276	0.371256799286088	6.94574804949408	3.76460119850459e-12	3.50927638493952e-11	Kdr
ENSRNOG00000011925	32.616823262353	2576752936326	0.444359342555143	5.79880445746728	6.67893564062464e-09	4.05887445181577e-08	Fam83b
ENSRNOG00000012450	58.4758186384197	2.57588096902283	0.341392932641756	7.54520882752382	4.51563332281715e-14	5.28123974031334e-13	Dynlrb2
ENSRNOG00000059837	37.2040564666755	2.56887246909867	0.510784812324601	5.02926556764213	4.92362070190462e-07	2.32207911328216e-06	Cdkn2a
ENSRNOG00000012682	9.37830582394207	2.56763534436372	0.74656306295407	3.43927455264644	0.00058327537149436	0.00166598027983077	Nr5a1
ENSRNOG00000061835	28.913436834716	2.56527801215868	0.495869536626521	5.17329221232398	2.30004878431818e-07	1.1326748862429e-06	NA
ENSRNOG00000010617	1543.02985845624	2.56291024980187	0.111391323973868	23.0081675876581	3.8614671927731e-117	1.17646033806487e-113	Scube1
ENSRNOG00000024259	30.3294995062402	2.56248410766416	0.460131278052843	5.56902829668075	2.56163886611886e-08	1.44041181838884e-07	Tmem54
ENSRNOG00000019931	35.1682077159891	2.56148193514197	0.427801552728748	5.98754707364539	2.1302929859724e-09	1.39476202663236e-08	Map3k21
ENSRNOG00000036648	9.58176795991596	2.5610976288374	0.776929164462606	3.29643646549024	0.000979197595986844	0.0026844229236112	LOC103691261
ENSRNOG00000012342	7.37885533454888	2.55975532300951	0.906877364387011	2.82260361051104	0.0047635427155421	0.0113382240677226	Ttc29
ENSRNOG00000017893	179.943239280615	2.55969732332315	0.263642902008027	9.70895595454041	2.76151156766135e-22	7.10991992349992e-21	Baiap3
ENSRNOG00000050207	6.82421387057352	2.55927666747672	0.900974250872286	2.84056582638065	0.00450335777412196	0.0107694113174973	Utf1
ENSRNOG00000000723	173.73898443954	2.55847844692852	0.252939202796427	10.1149937164452	4.74047440481105e-24	1.4276090958805e-22	RT1-CE5
ENSRNOG00000028311	16.5126531635902	2.55797767865147	0.59183757847741	4.32209405362911	1.54555273762545e-05	5.77883085371102e-05	Cnpy1
ENSRNOG00000016647	222.28536089623	2.55573594482648	0.309302810988404	8.26289271881948	1.42184018220288e-16	2.14272370409469e-15	Pla2g2c
ENSRNOG00000043077	1067.38185350513	2.55415120028194	0.124573110558366	20.5032305032251	2.0146480184324e-93	2.63055469835316e-90	Zfpm1
ENSRNOG00000048449	9.6033821798788	2.55300022514874	0.783632064491675	3.25790679176051	0.0011223726478816	0.00303715248155354	Itgb3
ENSRNOG00000049866	16.4932398477362	2.54965627292049	0.598427519491156	4.26059328803674	2.03884958131127e-05	7.48848108225236e-05	Plcxd1
ENSRNOG00000021438	24.3833119788431	254849116189	0.523505210237354	4.86812950865289	1.12659493677379e-06	5.03155520259587e-06	Tuba1c
ENSRNOG00000053168	88.7395750218716	2.54490943946489	0.287171903957791	8.86197223471745	7.86111802146077e-19	1.46633915747248e-17	LOC102553088
ENSRNOG00000001216	354.298678810508	2.54017263224482	0.199288945487884	12.7461793027514	3.27402104068487e-37	2.65996020549864e-35	Trpm2
ENSRNOG00000016479	38.3460418822023	2.53953349703145	0.413680907249017	6.13887044949543	8.31103087483617e-10	5.72871962262463e-09	Plekhg4
ENSRNOG00000012508	37.5204538381462	2.53790297280637	0.44088364027755	5.7564008753164	8.59261988118269e-09	5.13646472949704e-08	Slc39a8
ENSRNOG00000036677	289.65337964246	2.53766844883021	0.815125994974607	3.11322232940106	0.00185056553488477	0.00478612591648184	Slc16a3
ENSRNOG00000014296	308.146157003593	2.53298606878678	0.550183132424624	4.60389626563807	4.14659064030039e-06	1.69498383060579e-05	Syt10
ENSRNOG00000009487	17.2649736635936	2.53191104369579	0.643431236637902	3.93501418570489	8.31917822880885e-05	0.000276208808709643	Gpr160
ENSRNOG00000009047	22.038698202551	2.52915236561244	0.628235742721809	4.02580145258048	5.67815856361418e-05	0.000194085150603716	Sln
ENSRNOG00000009311	59.1006661592853	2.52786200193173	0.347480830848169	7.27482432847146	3.46871544267173e-13	3.63370305398506e-12	Fstl3
ENSRNOG00000020952	172.090953156668	2.52609980140716	0.198889993427256	12.7009899184852	5.83864591683844e-37	4.54172116424709e-35	Cgn
ENSRNOG00000059219	48.9139421822025	2.52575230383515	0.361458650668367	6.98766594509449	2.79496896630779e-12	2.63089766756469e-11	Myo15a
ENSRNOG00000020805	6.71724089433437	2.52465796802696	0.950950241900635	2.65487914802041	0.00793368261150679	0.0179756715590412	Sost
ENSRNOG00000020203	10.5018478308826	2.52065374320692	0.824731572784766	3.05633229815096	0.00224062782543751	0.00569661705827507	Ptpn20
ENSRNOG00000020622	833.015999780115	2.52036807815446	0.136860511876276	18.4155973377691	9.84966866652497e-76	7.20207772896306e-73	Cilp2
ENSRNOG00000023566	63.6118148997975	2.51541978246701	0.371004419833098	6.78002645790206	1.20153876464195e-11	1.05091524486387e-10	Vwa3b
ENSRNOG00000018005	18.0769468642176	2.51392419942357	0.59380418603405	4.2335912385761	2.29988812239638e-05	8.37489140984178e-05	Duoxa1
ENSRNOG00000029318	7.65806170689216	2.51302578128795	0.876009565123474	2.86871956807199	0.00412137030245333	0.00991689471223468	Tyrp1
ENSRNOG00000012811	82.2041229765957	2.5095526200995	0.384554309566077	6.52587308911251	6.76065473475169e-11	5.36392224614848e-10	Spint1
ENSRNOG00000012083	7.76207698967886	2.5041214815021	0.926898586682671	2.70161322660362	0.00690039808116861	0.0158645801690054	St6galnac2
ENSRNOG00000004805	1401.2460993909	2.50405663518763	0.177872309473019	14.077832815048	5.19795026177772e-45	7.36577758025556e-43	Stac2
ENSRNOG00000046667	125.547306653003	2.50196608367989	0.272885796120951	9.16854640016128	4.79440145798768e-20	9.99334762280669e-19	Fosb
ENSRNOG00000001229	175.400495405995	2.49862312268402	0.728840644575522	3.42821594992034	0.000607561961252042	0.00173075154303995	Col18a1
ENSRNOG00000042411	632.319659682429	2.49763555484561	0.186853493076983	13.366812221255	9.45049782419654e-41	1.05338475747752e-38	Rps6ka1
ENSRNOG00000021201	2916.00574833414	2.49725072737679	0.409068615298517	6.10472334953985	1.02978894187578e-09	7.01884483873571e-09	Txnip
ENSRNOG00000000905	19.3037390545557	2.49667727523674	0.599800719859502	4.16251130178964	3.14766557267347e-05	0.000111987790323999	Tex26
ENSRNOG00000018692	122.034415702478	2.49638816744668	0.31999281171334	7.80138826894343	6.12298051642438e-15	7.91570607073817e-14	Mc4r
ENSRNOG00000011647	7.9348716372439	2.49310002800888	0.863313818292954	2.88782592746926	0.00387914484149258	0.00939215466258071	S100a6
ENSRNOG00000033262	1158.38077837764	2.49273690374873	0.169956958317889	14.6668717092847	1.05079089299932e-48	1.84696706961803e-46	Reep6
ENSRNOG00000059947	465.578125429179	2.49269708603764	0.159646060862403	15.6138965945803	5.85492631283663e-55	1.62163716664627e-52	Sdc1
ENSRNOG00000012843	28.8463362429793	2.49208899492191	0.582593517629343	4.2775776240398	1.88938083298945e-05	6.98581748119886e-05	Aspg
ENSRNOG00000055556	7.87845464338447	2.49162581341519	0.897199218947738	2.77711545083314	0.00548436945841284	0.0128878099626927	NA
ENSRNOG00000008668	8.03398743511072	2.49108608292799	0.859528039283396	2.89820223317537	0.003753085008192	0.00911712876408635	Vsig8
ENSRNOG00000061316	5.30429173318207	2.49088641910559	1.05254386965519	2.36653928726182	0.0179552684637035	0.0376229146625975	Ulbp1
ENSRNOG00000030210	201.860260426586	2.48859622369672	0.344821212525237	7.2170624465703	5.31225866881819e-13	5.43718300481503e-12	Fndc1
ENSRNOG00000024172	8.23526672545364	2.48811892935549	0.862469792428647	2.88487660808287	0.00391567101880331	0.00946930364118593	T2
ENSRNOG00000017178	243.595714310279	2.48761775016583	0.1938716476852	12.8312611971252	1.09565945720189e-37	9.22979487449336e-36	Hydin
ENSRNOG00000000588	31.0268044063486	2.48365132848276	0.451685786698461	5.49862626104905	3.82761422696017e-08	2.10305945502951e-07	Slc16a10
ENSRNOG00000030475	355.902339941253	2.48309797908715	0.171213122272489	14.5029653459345	1.16027134822936e-47	1.94584956381951e-45	Pwwp3b
ENSRNOG00000003755	184.500989278576	2.48071252675176	0.197830612163546	12.5395786810838	4.53399624184578e-36	3.20005603478536e-34	Clgn
ENSRNOG00000017927	8.11339335006386	2.47623954859242	0.913772288572624	2.70990878095076	0.00673017148012408	0.0155161274720848	Drd4
ENSRNOG00000046086	11.3025418293873	2.4752177440353	0.865252984817828	2.8606867441855	0.00422724511139925	0.0101476087506734	Tmc8
ENSRNOG00000029427	27.9846210020804	2.47327941804777	0.45192446523738	5.47277168707527	4.43050765946779e-08	2.41615990498422e-07	Grhl3
ENSRNOG00000057557	9.5603160014302	2.47163811257348	0.8412127486327	2.93818432565466	0.00330140675385512	0.00810754023372086	Prlr
ENSRNOG00000056184	535.289686288162	2.47086547418929	0.211724567748385	11.6701878316063	1.81023126803183e-31	9.50891597115572e-30	Lrp2
ENSRNOG00000003476	17.2851789208439	2.4705935771321	0.579835401812193	4.26085328596808	2.03647891492315e-05	7.48278081704425e-05	Slc6a4
ENSRNOG00000021323	74.0027536775717	2.46956782811924	0.399794301343034	6.17709612123832	6.52913260842085e-10	4.56240611933995e-09	Ca13
ENSRNOG00000055851	8.49076079662094	2.46698879937297	0.966577752395809	2.5522921392078	0.0107016744404612	0.0235439413613708	NA
ENSRNOG00000061530	18.5140225995585	2.46689719123032	0.561877977405487	4.39045004508167	1.13116300680956e-05	4.30336311435563e-05	Fgf16
ENSRNOG00000008301	582.499496384628	2.46648680819693	0.45428366025324	5.42939802594262	5.6544450272301e-08	3.03652335774871e-07	Tagln2
ENSRNOG00000007000	15.6665406325478	2.46601049848753	0.670495145845936	3.67789463319121	0.000235167062016902	0.000720438058265287	Grhl2
ENSRNOG00000003765	5.01098165036239	2.46542851664327	0.973615278141256	2.53224099086659	0.0113336067119818	0.0247616417827396	Nr0b1
ENSRNOG00000016299	52.7106782696929	2.46437548650969	0.381742132992245	6.45560254822528	1.07789160545136e-10	8.3490926049368e-10	Klf4
ENSRNOG00000045585	35.1907880792723	2.46336906626032	0.462395939868607	5.32740202468107	9.96274873085724e-08	5.17089854628252e-07	Dpy19l2
ENSRNOG00000056134	11.6597156964094	2.46169203671385	0.682869266146542	3.60492433728241	0.000312243884166554	0.000935094725190793	NA
ENSRNOG00000016852	10.4201469556722	2.46148803663367	0.825709723224197	2.98105734666918	0.00287254995271168	0.00715885659653299	Apobec3
ENSRNOG00000055666	10.5473690393038	2.46013319285296	0.87552056025479	2.80990910383307	0.00495554934245998	0.0117523925765657	NA
ENSRNOG00000033703	12.5306805174866	2.45974124736834	0.759202936254618	3.23989954451837	0.00119571816787986	0.00321626370053617	LOC689713
ENSRNOG00000001607	105.148694552429	2.4578372589343	0.394238688392146	6.23438878857447	4.53545396608344e-10	3.23228454191054e-09	Adamts1
ENSRNOG00000002212	12.0486400568713	2.45781219606983	0.73791602119615	3.33074784321087	0.0008661302164899	0.00239456448237075	Hsd17b13
ENSRNOG00000010240	153.047368063409	2.45683110248203	0.233840593724127	10.5064354454234	8.0685805683917e-26	2.84736781448263e-24	Tent5a
ENSRNOG00000025023	30.3398068277113	2.45232639459383	0.536419878700176	4.57165457875307	4.83888131834834e-06	1.95264349888317e-05	Stat6
ENSRNOG00000024338	39.4678574228015	2.44822168794616	0.477246321704542	5.12989116228711	2.89909749461442e-07	1.41246007999871e-06	LOC690276
ENSRNOG00000011548	62.3521480596861	2446752862324	0.369634075595446	6.61939205248464	3.60679111226884e-11	2.97931050755872e-10	Ebf2
ENSRNOG00000023528	9.27787661617572	2.44608020864383	0.75803277531926	3.22687921721276	0.00125148275574274	0.00335589038799726	Plaat5
ENSRNOG00000002768	24.9253333178531	2.44404138832553	0.48010708599688	5.09061719689223	3.56899899436083e-07	1.7168763583399e-06	Tmem114
ENSRNOG00000057703	308.57725534389	2.44262046030926	0.171284403889813	14.2606122030853	3.85061602630947e-46	5.81729429429232e-44	Cabp7
ENSRNOG00000007640	27.9172302392532	2.43999572764281	0.516422237048796	4.72480763335575	2.30333287475309e-06	9.79639947661389e-06	Npbwr1
ENSRNOG00000007250	47.8164287935877	2.43981822657432	0.32466818166412	7.51480546713503	5.69956201324127e-14	6.54447195992779e-13	Six4
ENSRNOG00000010886	77.1252039572176	2.43801502995021	0.313972448791418	7.76506040365936	8.16063231178512e-15	1.03810966360078e-13	Nfe2l3
ENSRNOG00000058436	9.82190333509899	2.43629536569281	0.765466222643807	3.18276011876554	0.00145878417135719	0.00385801137911015	Zfp52
ENSRNOG00000039191	143.380805613862	2.43469393605807	0.226867803885509	10.7317737217872	7.21968862557821e-27	2.77260311083129e-25	Yjefn3
ENSRNOG00000014973	159.784799658214	2.43261305698499	0.26054159388861	9.33675510569346	9.93316773465397e-21	2.21978369424785e-19	Tekt1
ENSRNOG00000012109	242.097463126877	2.43217536453432	0.259022435590827	9.38982508980951	6.00999774097771e-21	1.37500323786073e-19	Otulinl
ENSRNOG00000060380	6.17109108664498	2.42310961975356	1.05060695599267	2.30639023083954	0.0210888373662785	0.0434272780281143	NA
ENSRNOG00000053891	16.7299031987776	2.42180403233756	0.577583053197798	4.19299703987021	2.75293036953018e-05	9.89841997541537e-05	Phf11
ENSRNOG00000011153	614.594772336669	2.42029879285487	0.129144374630917	18.7410314988311	2.29142199249617e-78	1.8211823488187e-75	Il17ra
ENSRNOG00000047300	9.71230730151068	2.41817444600988	0.950841881663588	2.54319302992739	0.0109844527571809	0.0240964594265291	Bdkrb2
ENSRNOG00000011976	345.344337279141	2.41322319514356	0.154587301654053	15.6107466093435	6.15129195906875e-55	1.67829279122055e-52	Nudt7
ENSRNOG00000029597	5.42880329559326	2.41099650941899	1.04331455284344	2.31090087150427	0.0208383309199223	0.0429792044698386	NA
ENSRNOG00000019706	52.1786101893485	2.40741740012873	0.318705793688799	7.55372963969226	4.22967726850556e-14	4.9754504805844e-13	Phox2a
ENSRNOG00000051952	996.789274171636	2.40721361235514	0.205618242054884	11.7071986818786	1.1708435728755e-31	6.29500603298943e-30	Tes
ENSRNOG00000008544	43.0181381386512	2.40553835068514	0.35857185637734	6.70866468715184	1.9641341660498e-11	1.67855879174336e-10	B3gnt4
ENSRNOG00000008168	45.5580339583837	2.40536695604577	0.354091200501312	6.79307182059402	1.09770696746633e-11	9.66108972811001e-11	Wnt5b
ENSRNOG00000023712	42.2494971632313	2.4025162403402	0.377655122708383	6.36166728816062	1.99575383050811e-10	1.49298356992403e-09	Stox1
ENSRNOG00000038047	977.509813830971	2.39538611433522	0.661280927241193	3.62234266203406	0.000291947035829318	0.00087819513163731	Mt1
ENSRNOG00000006723	14.2924391801468	2.39445972854265	0.786456336631683	3.04461877540194	0.00232975416169647	0.00590514504656288	Itga11
ENSRNOG00000017237	114.840814367091	2.39424520774083	0.294388997712742	8.13293032804534	4.19035490981846e-16	5.99840937756315e-15	Lama1
ENSRNOG00000005302	21.3058911252167	2.39331769173103	0.548144461325045	4.36621704786653	1.26416864855215e-05	4.78348228017662e-05	Slc2a9
ENSRNOG00000058626	63.6545689917796	2.39169575614868	0.326356784977913	7.32846953468591	2.32795866552413e-13	2.49297506770832e-12	Kcnh8
ENSRNOG00000008942	61.2537281530005	2.39080726016875	0.392500538834044	6.09122032614489	1.12053206749785e-09	7.59485583754567e-09	Pcare
ENSRNOG00000030316	9.1252308912864	2.38970266431704	0.754564466665079	3.1669960220612	0.00154022425281335	0.00405170518656324	Otogl
ENSRNOG00000009564	140.061551588437	2.38764960301857	0.371936772680862	6.41950400819142	1.36719056956207e-10	1.04395336723453e-09	Prr15
ENSRNOG00000014867	225.468124405207	2.38416173932523	0.567753024762782	4.19929376919019	2.67748764419486e-05	9.65755211836661e-05	Synpo2
ENSRNOG00000015581	66.8896623214653	2.38117587485265	0.330575904347212	7.20311384931325	5.88527919835199e-13	5.98680599587504e-12	Dnah6
ENSRNOG00000037307	7.98059429051687	2.38078471630354	0.931186299676414	2.5567222339191	0.0105663553090649	0.023274246903206	Spata22
ENSRNOG00000004075	6.38534583922921	2.37721927572258	0.900390617248656	2.64020884956209	0.00828549503248932	0.0186870881176934	Ccdc42
ENSRNOG00000020990	7.09102431349846	2.37649603808031	0.846268488279008	2.80820575384203	0.00498183858522309	0.0118055495641533	Fgf21
ENSRNOG00000020995	29.613572482614	2.37414800369003	0.418684561141292	5.67049331176279	1.42386928661237e-08	8.2524827391484e-08	Fut1
ENSRNOG00000013887	10.0781856939278	2.37408816222167	0.710428277807619	3.34177036075774	0.000832459010771136	0.00230775716058483	Adra2b
ENSRNOG00000054801	6.93551740534646	2.36965332320846	0.950718260201398	2.49248744071296	0.0126851816681711	0.0274160700986248	NA
ENSRNOG00000010238	16.4054330826402	2.36723998058595	0.782808041908295	3.02403635866489	0.00249426460446527	0.00628638590509103	Chmp4c
ENSRNOG00000002916	53.0001434605077	2.3644639757441	0.430445756858639	5.49305908600373	3.95030553513639e-08	2.16526492300729e-07	Ca4
ENSRNOG00000004122	9.45688352717164	2.35938318728392	0.842943799609472	2.79898041646075	0.00512642464810818	0.012119896865936	Kremen2
ENSRNOG00000014361	16.1809580739446	2.35570600564373	0.582240400858323	4.04593360778643	5.21150030311053e-05	0.000179476687153091	Edn1
ENSRNOG00000005229	43.9589547165442	2.35361839381029	0.398248762838935	5.90992016405125	3.42273575381376e-09	2.17173237000054e-08	Sec16b
ENSRNOG00000025823	275.43579998302	2.35231478554266	0.184111267976383	12.7765932601388	2.21563661916229e-37	1.80811774099494e-35	Rbm46
ENSRNOG00000015310	50.5575374739893	2.35086545136048	0.36504599728059	6.43991570616648	1.19539872709153e-10	9.2085498235285e-10	Lrrc32
ENSRNOG00000016716	1123058635925	2.35073005009683	0.770173890941966	3.05220688177544	0.00227165475188218	0.0057674790089453	Armc3
ENSRNOG00000060536	41.9364596425632	2.35013369405059	0.397051779798621	5.91896023043279	3.23983287718457e-09	2.06284029937074e-08	NA
ENSRNOG00000020355	9.21743038348522	2.34913964391664	0.817516401491828	2.87350766251277	0.00405941230708106	0.00978351463461723	Twist2
ENSRNOG00000025184	185.013716571235	2.34819518783883	0.277770261856098	8.45373141151927	2.82137925653288e-17	4.55607887009021e-16	Prss35
ENSRNOG00000007879	101.920342913109	2.34170958682859	0.366285746986398	6.39312232620272	1.62532129573317e-10	1.23026390418229e-09	Stk26
ENSRNOG00000037632	80.7605513673717	2.34128290839679	0.314134937274949	7.45311212024648	9.11637446770213e-14	1.02112331660291e-12	LOC688553
ENSRNOG00000010929	43.809227300707	2.3363682947751	0.389124730005313	6.00416297042646	1.92321454681304e-09	1.26598350434794e-08	Tcam1
ENSRNOG00000008412	47.214294735919	2.33478928642581	0.447187769903069	5.22104906163219	1.77912395207535e-07	8.90048873670973e-07	Gprc5a
ENSRNOG00000022476	10.4956185417068	2.33466044416596	0.670496906933114	3.48198540518973	0.000497710818214484	0.00143912587107889	Satl1
ENSRNOG00000010942	66.1838330589847	2.32996552776617	0.307407774732736	7.57939687697187	3.47165014124011e-14	4.12089380401748e-13	Gk5
ENSRNOG00000003595	54.2549299488442	2.32981289797698	0.308420962905651	7.5540030613603	4.22080250578554e-14	4.96820797203861e-13	Lhx4
ENSRNOG00000051471	25.5233826195809	2.32902757620062	0.510363409890476	4.56346895381947	5.0315253273185e-06	2.02501723873585e-05	NA
ENSRNOG00000014350	110.295234414043	2.32693179076949	0.293708742520705	7.92258266062833	2.32627340126965e-15	3.13832308304127e-14	Ccn1
ENSRNOG00000058990	5.84330534480539	2.32494890507977	1.00221920677532	2.31980078745485	0.0203516564695928	0.0420894083339922	NA
ENSRNOG00000059944	8.78389180306046	2.32274894234418	0.804344598580196	2.88775351565016	0.00388003791484877	0.00939307284908431	NA
ENSRNOG00000060179	424.713671324963	2.32158898563888	0.202344860530304	11.4734269976241	1.79410603889595e-30	8.81619849220912e-29	Gpc3
ENSRNOG00000028460	7.49329035283198	2.32123052408173	0.949412800455886	2.44491176332057	0.014488758445537	0.0309481776565104	Lrrc8e
ENSRNOG00000002917	41.3949353261759	2.32030955562124	0.435531232448259	5.32753883706123	9.95524969817016e-08	5.16847385636326e-07	Sec14l5
ENSRNOG00000020884	6.8432616020855	2.31915325246716	0.92453478936386	2.50845428332976	0.0121260658232348	0.0263072019046679	Cd6
ENSRNOG00000050210	142.014267887655	2.31747491325325	0.408422570388944	5.67420872711882	1.39331164600847e-08	8.090767753823e-08	RT1-CE10
ENSRNOG00000010270	72.3512289961759	2.31606267960331	0.488842628717001	4.73784924543502	2.15998397340228e-06	9.23614199620903e-06	Espn
ENSRNOG00000032720	27.8223308413429	2.31563512636333	0.723966311639315	3.19853988940441	0.00138125422821331	0.00367102752133459	Rpl10l
ENSRNOG00000005621	77.5983990514251	2.31218621265078	0.306025709089968	7.55552930349069	4.17159884895808e-14	4.91345534529341e-13	Gxylt2
ENSRNOG00000019466	7.58732737731334	2.3118931523691	0.891975728727054	2.59187899167214	0.00954533397503813	0.0212679414191904	Agpat2
ENSRNOG00000038999	283.757401054428	2.30988986380752	0.193066849235281	11.964197235086	5.47242741179174e-33	3.27986797008371e-31	RT1-A1
ENSRNOG00000016526	14.1358347280665	2.30969676140348	0.706349812216186	3269904969829	0.00107583619969982	0.00292609518382871	Dsg2
ENSRNOG00000023536	31.4064871546903	2.3093590839542	0.492980053753532	4.68448787404443	2.8066078129086e-06	1.17752560982257e-05	Adgrd1
ENSRNOG00000020779	43.8956533748239	2.30876695576735	0.349324198694684	6.60923853656428	3.86301840912795e-11	3.16947829976925e-10	Kcna7
ENSRNOG00000059207	25.3843388605674	2.3060459518155	0.522638450516499	4.41231591272425	1.02270740597888e-05	3.92095037359352e-05	Oas3
ENSRNOG00000023588	9.6410042958293	2.30391409535681	0.827699575528888	2.78351489293037	0.00537733936977332	0.0126541920287663	Dmgdh
ENSRNOG00000059841	15.6304475749629	2.30250125760786	0.588791548162721	3.91055419323298	9.20845959325884e-05	0.000303626697988405	NA
ENSRNOG00000016362	180.383234520855	2.2969226403902	0.238561509602713	9.62821975856611	6.07732007914518e-22	1.4992363164207e-20	Gpr4
ENSRNOG00000058180	46.257430975042	2.29677339079172	0.376198081313755	6.10522356406218	1.02656886195162e-09	6.99950719749185e-09	LOC102554748
ENSRNOG00000012208	8.99791882328401	2.29445114789512	0.848007428285427	2.70569699198772	0.00681612080353852	0.0156945066492863	Itgb7
ENSRNOG00000000454	72.8666039605207	2.29438305172726	0.865477761361806	2651001740492	0.00802534278537082	0.0181630885373998	RT1-DOb
ENSRNOG00000029529	152.976249160067	2.29316984353748	0.22287552861721	10.2890158366198	7.89794701868168e-25	2.54628697533512e-23	Eef1akmt4
ENSRNOG00000053766	202.899923339354	2.29276615648219	0.250283620128419	9.16067202202761	5.15751229614408e-20	1.06892658473372e-18	Ramp3
ENSRNOG00000004642	13.181072511555	2.29108188531248	0.742089806939737	3.08733776409158	0.00201957977865269	0.0051829170790076	Lmx1a
ENSRNOG00000006388	264.542608257161	2.28908445589324	0.310259536566064	7.37796646391181	1.6072543756169e-13	1.76142745721085e-12	Pygl
ENSRNOG00000021987	7.45146156855015	2.28867424652403	0.832306030993802	2.74979894569703	0.00596318408087719	0.0139128276960351	Tnfrsf17
ENSRNOG00000039744	154.957507983912	2.28788265142912	0.256241297508413	8.9286257667112	4.31333342648761e-19	8.18771911071584e-18	RT1-CE4
ENSRNOG00000004489	124.961275313747	2.2869716954282	0.258992084607363	8.83027641132465	1.04417358362088e-18	1.92414245046268e-17	Adgre5
ENSRNOG00000037712	11.4931494598618	2.28694572459334	0.739442672489159	3.09279652051305	0.00198280037260682	0.00509568266712396	Mfsd6l
ENSRNOG00000014987	165.096730399261	2.28586597873801	0.243097945744605	9.40306579611949	5.29959248444414e-21	1.21704209316129e-19	Mdfi
ENSRNOG00000048256	88.8777244993876	2.28033375606564	0.333410327753507	6.83942147632423	7.95136279255358e-12	7.11458207772293e-11	Fam160a1
ENSRNOG00000054203	13.8437676054422	2.27985321847762	0.679818850037772	3.35361871526649	0.000797621898348189	0.0022179081688173	Sim2
ENSRNOG00000028627	210.953782997947	2.27842560594045	0.294733358142292	7.73046397021835	1.07155315812373e-14	1.34532910236962e-13	Hmcn1
ENSRNOG00000021468	317.746557212776	2.2780919984381	0.20225633782445	11.2633899285538	1.98955205761314e-29	9.13794261637394e-28	Grm8
ENSRNOG00000011923	74.8634838624982	2.27740260558711	0.534206145691931	4.26315313658045	2.01562281686201e-05	7.41359861010815e-05	Mgarp
ENSRNOG00000025764	1832.26667750344	2.27098135204135	0.600319012980023	3.78295756579164	0.000154975843271008	0.000490640529094913	NA
ENSRNOG00000054472	4.91277008276474	2.27054005001799	0.97338510512093	2.33262255408758	0.0196679641311478	0.0408510833220522	NA
ENSRNOG00000012989	163.119758449342	2.26980472209295	0.276342897382763	8.21372556917589	2.14429340959482e-16	3.16110351027365e-15	Serinc2
ENSRNOG00000057737	6.04268806097806	2.26940543097587	0.97177826185786	2.33531199456673	0.0195271280288052	0.04058623085464	NA
ENSRNOG00000012886	39.243753052443	2.26785187048243	0.374331337289947	6.05840773818467	1.37475561800719e-09	9.21207210306871e-09	Maff
ENSRNOG00000022710	40.5541200528042	2.2676907086204	0.477728429967452	4.74681967069639	2.06640026768384e-06	8.86084843848478e-06	Prrg4
ENSRNOG00000021400	89.3966027951095	2.26303484379042	0.258814519312342	8.74384810327951	2.25302308698206e-18	4.02986908317339e-17	Magee2
ENSRNOG00000009061	59.9946501102755	2.25863327768066	0.325637138515399	6.93604325347507	4.03234186884575e-12	3.74548828061486e-11	Cfap206
ENSRNOG00000001152	36.2746513308251	2.25700713348165	0.505505165043551	4.46485474245787	8.01230922574328e-06	3.12425368273437e-05	Glp1r
ENSRNOG00000004564	131.471978688199	2.25653114600105	0.210386682251648	10.7256368219257	7.71537653292758e-27	2.95056659041666e-25	Lrriq1
ENSRNOG00000010357	11.1627214157503	2.25615460168353	0.804431724245716	2.80465642227007	0.00503702402276239	0.0119193267490093	Lhx9
ENSRNOG00000016967	11.3644161022825	2.25502133217463	0.705207106434414	3.19767244487398	0.00138541549263844	0.00367994699294255	Hfe
ENSRNOG00000010454	29.2549505258899	2.25479949101809	0.452360457776459	4.9845194297074	6.21160040716256e-07	2.8848591321883e-06	Ccno
ENSRNOG00000018250	9.63259390387476	2.2500702758593	0.722565506747751	3.11400178232533	0.00184568374884484	0.0047755270953834	Tnni3
ENSRNOG00000040201	60.6596531493272	2.24910296293743	0.348720011702417	6.44959534142456	1.1214919035529e-10	8.66112040428687e-10	Atp6ap1l
ENSRNOG00000010165	140.154235629227	2.24856217670246	0.270149462185393	8.32340052988653	8.54750080490486e-17	1.31448880074049e-15	Tnfaip2
ENSRNOG00000010597	73.1468263838408	2.24802950208319	0.321173847856287	6.99941641291134	2.57030870395776e-12	2.42692371427417e-11	Slc5a7
ENSRNOG00000062141	152.811811428734	2.24732558349567	0.25158599079344	8.93263403263496	4.15983940131325e-19	7.9127850422483e-18	Slc18a3
ENSRNOG00000008492	53.7758001850367	2.24169899008739	0.319833631366596	7.00895331272381	2.4010755197731e-12	2.27771979768823e-11	Cfap45
ENSRNOG00000052757	6.4536609018829	2.2408878229183	0.875250090242096	2.56028288131735	0.010458699243321	0.0230704744983599	NA
ENSRNOG00000048250	99.4798943040723	2.24087067356472	0.302724349882574	7.40234696823678	1.33798345832983e-13	1.47606141329326e-12	Tmem159
ENSRNOG00000000640	428.653382687479	2.23969134368577	0.418527904561483	5.35135487807541	8.72981316688554e-08	4.56990219618178e-07	Egr2
ENSRNOG00000011071	35.7264258094855	2.23674318764879	0.431903605931987	5.17880183663253	2.23315527395614e-07	1.10359768607511e-06	Nt5e
ENSRNOG00000026150	10.0143353846329	2.23666194182652	0.702800008630838	3.18250130102286	0.00146008859810793	0.00386034416740136	Zar1
ENSRNOG00000008038	9.77433106231102	2.23510977058295	0.762384001889497	2.93173750372967	0.00337071518850031	0.0082607150617758	Wbp2nl
ENSRNOG00000024824	41.0905865902401	2.23337721735151	0.582388215782293	3.83485990414749	0.000125635883843943	0.000405405817593518	Col22a1
ENSRNOG00000009388	180.347964555171	2.22748515328238	0.233165164095468	9.55325021181273	1.25689864112708e-21	3.02921757649435e-20	Sptssb
ENSRNOG00000014705	55.6609264084919	2.22738723600896	0.426139071024596	5.22690217222631	1.72373642375099e-07	8.65894526687772e-07	Rbm20
ENSRNOG00000056781	8.39820207968094	2.22729390900821	0.819920025298007	2.71647702249824	0.00659807749888838	0.0152635860136269	Cfap221
ENSRNOG00000018760	305.94246196338	2.22714466753785	0.188469797201427	11.8169844750117	3.18928069718484e-32	1.79384772752427e-30	Mpp7
ENSRNOG00000007597	558.862925958419	2.22622099878423	0.169736263830882	13.1157652969335	2.67468505425363e-39	2.55985564354746e-37	Rhpn1
ENSRNOG00000007443	385.566788529322	2.22598384256419	0.240840846359764	9.24255115446262	2.40688825390093e-20	5.23161917732568e-19	Jag1
ENSRNOG00000025247	13.2292475976402	2.22542219568375	0.64997665038538	3.42384944807519	0.000617408151709753	0.00175544273262436	Ccdc87
ENSRNOG00000021199	8.79574407432644	2.2252151102101	0.757787779866957	2.93646211951422	0.00331979362933165	0.00814574866364866	Fcgr1a
ENSRNOG00000017589	44.7565173669707	2.22365470890973	0.356755130255656	6.23299994961875	4.57586318665112e-10	3.25854223030707e-09	Gnat1
ENSRNOG00000037476	1076.12910732311	2.22206431674314	0.189499459659923	11.7259665052918	9.38239952796532e-32	5.11970935436436e-30	Galnt9
ENSRNOG00000028545	166.52767202748	2.21922258916086	0.210918601898133	10.5217015909894	6.8622917298193e-26	2.45005259416205e-24	NA
ENSRNOG00000001414	34.2584362724446	2.2191686227486	0.466134818626299	4.76078708148964	1.9283941089833e-06	8.30413293573962e-06	Serpine1
ENSRNOG00000047957	57.5848821562609	2.21432317989042	0.305554234748754	7.24690718723364	4.26395935224947e-13	4.42367633139161e-12	NA
ENSRNOG00000016451	34.0716733769966	2.21348056727384	0.397995031462537	5.5615783924232	2.67345537627856e-08	1.50094484884435e-07	Cd1d1
ENSRNOG00000008600	11.6881185864181	2.21331917975846	0.784062773997196	2.82288517343431	0.0047593614177695	0.0113297469353856	Sytl1
ENSRNOG00000015526	13.9790203884576	2.20895835113958	0.66076614280402	3.34302593314734	0.000828701549768579	0.00229838633436044	Rhcg
ENSRNOG00000051487	533.619226682944	2.20767086868042	0.154661809256261	14.274182355015	3.16983769682917e-46	4.86929689899473e-44	Kremen1
ENSRNOG00000031494	87.2151129262775	2.20312449715932	0.298349461810921	7.38437563716992	1.5317044549448e-13	1.68165510128474e-12	Armh1
ENSRNOG00000030102	73.6498597033902	2.20241538295146	0.282842167153761	7.78672927418976	6.87660784644879e-15	8.83997126814936e-14	Mboat4
ENSRNOG00000009528	8.03057329145623	2.20202387582394	0.929137509803531	2.36996553533778	0.0177897434628738	0.0373145737809905	Sdcbp2
ENSRNOG00000019216	6.7135377733578	2.20170915814567	0.892019831178604	2.4682289352655	0.0135783447396239	0.0291808302187073	Il12rb1
ENSRNOG00000048161	8.29362384908458	2.20141604436059	0.827675514314703	2.6597573641928	0.00781969618291485	0.0177570243756128	Tlr9
ENSRNOG00000052130	6.44669415646653	2.19932979541213	0.863909236607912	2.54578803214059	0.0109031372449576	0.0239468159122702	NA
ENSRNOG00000002341	154.543362929057	2.19396275230324	0.277380323868637	7.90958320945022	2.58252039700738e-15	3.46611401301725e-14	Trim25
ENSRNOG00000020811	156.850915845029	2.19233102337695	0.242559378299195	9.03832718713817	1.59087584895677e-19	3.12030155782509e-18	Il6r
ENSRNOG00000026914	58.2713915673546	2.1914842545804	0.389497607224412	5.62643829880516	1.83968548111846e-08	1.04960832068806e-07	Dnah1
ENSRNOG00000013309	38.2046251320314	2.18980392256583	0.403467490112621	5.42746064114009	5.71614665747e-08	3.06515579051193e-07	Pik3ap1
ENSRNOG00000028805	230.110468855765	2.18583730782342	0.277217655110209	7.88491377634093	3.14752771704498e-15	4.17841733243154e-14	Cfap77
ENSRNOG00000011992	40.8674376141649	2.18523918444447	0.534941386961589	4.08500676467827	4.40755324888172e-05	0.000153466806456301	Slc18a1
ENSRNOG00000043324	13.1238717813473	2.18493375604378	0.728191411630929	3.00049371792258	0.00269542313674335	0.00674871044235975	Upk2
ENSRNOG00000007230	141.658659985601	2.18380641616889	0.264216258992009	8.26522343666569	1.39433336920406e-16	2.10474103955824e-15	Kank3
ENSRNOG00000009005	11.453016916897	2.18347798969017	0.648249799831934	3.36826635389053	0.000756424803419638	0.00211106036740626	Slco2a1
ENSRNOG00000015049	244.684650455655	2.18333965876326	0.158721723197024	13.7557708849535	4.70241468237299e-43	6.05353101364636e-41	Scn5a
ENSRNOG00000015522	12.655194658944	2.18311810591712	0.675609754976599	3.23133005383076	0.00123215571062245	0.00330746055656071	Tfap2a
ENSRNOG00000033087	134.518219678153	2.18224044412186	0.257856135898001	8.46301538073571	2.60551333520445e-17	4.21866995283767e-16	NA
ENSRNOG00000020400	20.1957638402775	2.18147548878601	0.535018006853147	4.07738704275946	4.55446436900201e-05	0.000158250539185244	Mef2b
ENSRNOG00000019451	322.063715040368	2.1793721917215	0.181985043791945	11.9755565969096	4.77224065950702e-33	2.88862778992677e-31	Smtn
ENSRNOG00000024494	38.8909519019837	2.17475891539015	0.423146068728299	5.13949927958933	2.75471548229856e-07	1.34426585735231e-06	NA
ENSRNOG00000010610	43.3951419346152	2.17456858963131	0.370329606566403	5.87198147561933	4.30616871559314e-09	2.69025167877794e-08	Hpgd
ENSRNOG00000005639	62.3515543085793	2.16607295818645	0.351621213966208	6.16024537812618	7.26323113689904e-10	5.05412505453043e-09	Ar
ENSRNOG00000021670	532.712022393995	2.16487004709795	0.131831888317899	16.4214445739986	1.34330184628173e-60	4.98503014882286e-58	Frem2
ENSRNOG00000016875	454.349161255938	2.16441883420617	0.179314009770226	12.0705506333814	1.51119726634543e-33	9.27002886872297e-32	Cbx7
ENSRNOG00000010128	14.2079216907724	2.16211005346443	0.617491802180307	3.50143928361512	0.000462752399797264	0.00134570694691282	Slc27a2
ENSRNOG00000016117	72.2563817433245	2.16058433157169	0.369375308893645	5.84929279123472	4.93667437739844e-09	3.05285546748456e-08	Myof
ENSRNOG00000026420	35.1414827892425	2.15904340152645	0.512545576038802	4.21239300944235	2.52679408680145e-05	9.14649423895653e-05	Iqcg
ENSRNOG00000057241	41.8784300117873	2.15807701273646	0.470283147258455	4.58888868401325	4.45611961314413e-06	1.81299502622467e-05	NA
ENSRNOG00000016837	5.86107141949044	2.15583532288025	0.942137462893029	2.28823861462882	0.0221236291140256	0.0453223821722878	Ckm
ENSRNOG00000026136	215.601736608233	2.15545155776685	0.233740168945812	9.22157097553289	2.92778779149731e-20	6.28906707738788e-19	Tnfaip8
ENSRNOG00000010208	536.119513701163	2.1514670832283	0.488386054817489	4.40525904047836	1.0565754119095e-05	4.03893737551352e-05	Timp1
ENSRNOG00000023863	30.6815669592274	2.14702475590529	0.413631751099812	5.19066718209261	2.0954188131544e-07	1.03861865250712e-06	Gpr139
ENSRNOG00000061513	20.1198239609343	2.14681677653445	0.548164575647614	3.91637269518584	8.98912484949382e-05	0.000296930253431057	NA
ENSRNOG00000010319	129.869016330772	2.1453089571489	0.26560982345377	8.07691872707523	6.64237841510451e-16	9.40531970783195e-15	Lcp1
ENSRNOG00000029141	7.8556490901723	2.14482986236297	0.764710875180721	2.80475919981666	0.00503541828613615	0.0119170696880591	Trabd2b
ENSRNOG00000056631	46.8479955721858	2.13889366484651	0.348641055126546	6.13494490506908	8.51887122673816e-10	5.86755712225974e-09	NA
ENSRNOG00000010486	51.9415761370503	2.12744706053115	0.394308362437766	5.3953891502033	6.83751953562121e-08	3.63977452274769e-07	Mpp4
ENSRNOG00000020045	7.98791769438814	2.12662314507528	0.77141700214193	2.75677505055043	0.00583744948039151	0.0136455980181019	Drgx
ENSRNOG00000054011	386.063889975867	2.12375415143996	0.202172514769693	10.5046630787536	8.22158524481225e-26	2.89417542835439e-24	Tbc1d8b
ENSRNOG00000008839	8.0535049038208	2.11979008995801	0.87457462935668	2.4237955444892	0.0153592499482812	0.032613205837447	Pparg
ENSRNOG00000002469	235.355453871657	2.11914113688871	0.185953713995931	11.3960678243569	4.37433731661188e-30	2.10428647757014e-28	Trim7
ENSRNOG00000057433	28.2092434503513	2.11345133868014	0.445931661900102	4.73940632444618	2.14345299056427e-06	9.16759959464552e-06	NA
ENSRNOG00000008775	101.042007479898	2.11037223496525	0.260319098922455	8.10686670206206	5.19417897726804e-16	7.38907328439376e-15	Lrguk
ENSRNOG00000034102	180.685155482794	2.11030819709726	0.202053160668537	10.4443216335485	1.555635655999e-25	5.31533080217976e-24	Plk5
ENSRNOG00000009144	25.6215146287263	2.10904086795543	0.533736344766228	3.95146571642816	7.7674000870492e-05	0.000259291588004491	Lad1
ENSRNOG00000013967	36.7765739614987	2.10822287102361	0.419105945400945	5.03028624183973	4.89748124545708e-07	2.31094365428383e-06	Blnk
ENSRNOG00000012791	162.988780817281	2.10572156121862	0.218773919661949	9.62510323201413	6.26439910340019e-22	1.5433047925897e-20	Ajuba
ENSRNOG00000022919	185.806300676345	2.10490848722486	0.19013135848616	11.0708118007692	1.73818805617265e-28	7.56525658734191e-27	Chst8
ENSRNOG00000056895	21.3646143087329	2.10189948733999	0.489637519861031	4.29276638754431	1.76460642703606e-05	6.55128322447939e-05	NA
ENSRNOG00000014414	19.9729382682388	2.10133059992652	0.638036779391978	3.29343177038947	0.000989723595200437	0.00271165277581894	Qrfpr
ENSRNOG00000062101	156.242403067136	2.10030460183767	0.248709969073043	8.44479459213328	3.0458053783983e-17	4.88397564185271e-16	Ace
ENSRNOG00000003030	27.803611174173	2.09800711586022	0.45931303416668	4.56770646551884	4.93089892024119e-06	1.98670558214699e-05	Awat2
ENSRNOG00000001627	68.2561576990478	2.09452145463936	0.353473526259422	5.92553981851003	3.11273144973918e-09	1.98329490767627e-08	Abi3bp
ENSRNOG00000005082	72.3556691360662	2.09422437540373	0.338344385136896	6.18962355339928	6.0308066435484e-10	4.23686185411471e-09	Irf6
ENSRNOG00000016760	25.6290596186115	2.09150755493476	0.458180458528434	4.56481178104405	4.99942682703496e-06	2.0129850748502e-05	Kctd19
ENSRNOG00000014590	16.9638124096262	2.09055345494337	0.632976228552323	3.30273612284724	0.000957464404287312	0.00262878481681767	Stk33
ENSRNOG00000013948	1869210900694	2.08911572654454	0.296654857929002	7.04224343780854	1.89168944309386e-12	1.81713520860514e-11	Zc3hav1
ENSRNOG00000006472	3768.56069244249	2.08871382038258	0.161453898498871	12.9369054560004	2.78628282787583e-38	2.48454878505221e-36	Hspa2
ENSRNOG00000008054	458.315812225555	2.08568715392885	0.160610947771897	12.9859588207585	1.4698579024173e-38	1.33676629135265e-36	Igsf9
ENSRNOG00000018867	16.4575584093729	2.08562918430044	0.658775338640373	3.16591873127022	0.00154593978587107	0.00406557031876323	Klhdc7a
ENSRNOG00000000451	13.679252953117	2.08556498455714	0.693928690693509	3.00544567839217	0.0026519196031378	0.00665071893886116	RT1-Ba
ENSRNOG00000019500	17.9775173165014	2.08304637820681	0.574375764142792	3.62662651916657	0.000287148154972547	0.000865040915111759	Cyp1a1
ENSRNOG00000019549	1454.33168251992	2.08236520253733	0.213485932218675	9.75410970126292	1.77148161208921e-22	4.63271586108595e-21	Akap12
ENSRNOG00000016119	245.478677624627	2.08117674746976	0.236271158467405	8.8084248664522	1.26916588462152e-18	2.32701628594597e-17	Fzd7
ENSRNOG00000050183	15.2986475514061	2.08021942965829	0.588220776845567	3.53646030800513	0.000405527433742649	0.00119295807673248	RT1-CE12
ENSRNOG00000042826	140.494229959604	2.07832231367386	0.245761369530531	8.45666801761402	2.75125743935064e-17	4.4467715288532e-16	Zfp52
ENSRNOG00000003807	30.1795511761411	2.07423423192929	0.455085248448973	4.55790258857811	5.16669890272511e-06	2.07713340536211e-05	Wnt9b
ENSRNOG00000048462	13.432956354248	2.07223682477251	0.673313478671723	3.07767019436549	0.00208625668091905	0.00534053663733374	NA
ENSRNOG00000039494	265.252751426372	2.07155505733516	0.181663906899526	11.4032285922425	4.02895066606387e-30	1.94839201522877e-28	Aass
ENSRNOG00000060899	41.8604775910224	2.06797930258827	0.387542200632354	5.33613964934386	9.49462863156931e-08	4.94055825178158e-07	NA
ENSRNOG00000021966	363.212258043683	2.06712931358711	0.236309751384733	8.74754131589621	2.18051544574982e-18	3.90782572042223e-17	Il17rd
ENSRNOG00000024728	89.9766097089071	2.06668249615379	0.283048088337138	7.3015243038567	2.84525668554337e-13	3.01514737459321e-12	Arhgap22
ENSRNOG00000061928	1214.80224560994	2.06472105911679	0.160432432974802	12.8697235392615	6.66402474409842e-38	5.69244730477192e-36	Myo1e
ENSRNOG00000003348	132.925306591774	2.06344015250178	0.239921382209684	8.60048459831894	7.93802013093533e-18	1.34732597951251e-16	Rasd1
ENSRNOG00000000763	290.925676558716	2.06221697847387	0.22164160777966	9.30428631669184	1.34895201518894e-20	2.97094492019926e-19	RT1-M3-1
ENSRNOG00000060626	272.74206895874	2.05862603035812	0.204551070174968	10.0641176240106	7.95978762340267e-24	2.34307435999679e-22	Polk
ENSRNOG00000017869	26.7109145491904	2.05625157649338	0.765433663934019	2.68638769547328	0.00722292249137901	0.0165271026589571	Irf8
ENSRNOG00000036692	55.7102622415021	2.05055210822576	0.380424367311034	5.39017025307748	7.03909642756876e-08	3.74271910110404e-07	Gcgr
ENSRNOG00000012301	2013757152382	2.04449297748804	0.625563948628188	3.26823977304231	0.00108218643118965	0.00293976360983562	Cfap161
ENSRNOG00000022636	499.746339407448	2.04292001384818	0.149516942487744	13.6634683659053	1.67797275562614e-42	2.08662190291468e-40	Alpk1
ENSRNOG00000018905	8.24991411368944	2.04193449002422	0.773218913541494	2.64082325750642	0.00827048520220458	0.0186578390097865	Armc4
ENSRNOG00000038980	982.275883803414	2.03987500426637	0.125137885010094	16.3010187051014	9.70608165235283e-60	3.4120610116348e-57	Lypd6
ENSRNOG00000016351	40.7142670132581	2.03855573734979	0.393818779879403	5.17638020709437	2.26232195173924e-07	1.11650230231623e-06	Frrs1
ENSRNOG00000007765	82.7945469763811	2.03471914122848	0.266143717010522	7.64518946411211	2.08637890010872e-14	2.52743580477054e-13	Frzb
ENSRNOG00000002167	16.1357055715671	2.03436293684581	0.59248603308835	3.43360488388501	0.000595611720791584	0.0016990921123705	Dmp1
ENSRNOG00000007748	1242.9987831145	2.03430020542668	0.229571599034238	8.86128865236197	7.9094779585834e-19	1.47385583163002e-17	Tex15
ENSRNOG00000057958	10.1214390024753	2.03292591081382	0.891795112691166	2.27958853091162	0.0226321038172327	0.0462509623006165	NA
ENSRNOG00000054136	15.1237813883956	2.03209979880691	0.568746025030168	3.57294769435817	0.000352985288180123	0.00104902797397702	Xkrx
ENSRNOG00000047537	45.4596659183842	2.03164714842777	0.351289574887452	5.7833972131928	7.32069258733845e-09	4.42724045166e-08	LOC100912373
ENSRNOG00000014357	30.7195410833972	2.02996911191364	0.449841873179855	4.51262817657266	6.40292153449199e-06	2.53784487533637e-05	Gja4
ENSRNOG00000004448	206.259518643242	2.02850917085517	0.243712574959524	8.3233668643978	8.54992989103086e-17	1.31448880074049e-15	Acss3
ENSRNOG00000012228	216.300202230045	2.02617587637145	0.275132041274935	7.36437627177974	1.77977037005137e-13	1.94118152533049e-12	Skap2
ENSRNOG00000009369	74.0439479470013	2.02434507071649	0.260825664272017	7.76129556256121	8.40661459177062e-15	1.06791462639032e-13	Tor4a
ENSRNOG00000022021	20.9860985911629	2.02342571213999	0.554241202145597	3.65080348466847	0.000261421209049667	0.000793158456668532	Spag6l
ENSRNOG00000007896	19.5887483838763	2.0222259604801	0.579117779871941	3.49190791712054	0.000479583550610441	0.00139067057505693	Klhl38
ENSRNOG00000012619	20.8573520629301	2.02194500231515	0.484098677378594	4.17672077367373	2.95741694503409e-05	0.00010558902686567	Epor
ENSRNOG00000057832	38.7013244165002	2.02064578312868	0.429591404343767	4.7036457496522	2.55556509345877e-06	1.07988279954754e-05	Rnf125
ENSRNOG00000061921	13.644269787912	2.02014420990661	0.599533627446454	3.36952610733587	0.000752975577868599	0.00210207598708583	NA
ENSRNOG00000013829	126.048963176889	2.01953985704157	0.267219789386305	7.55759841619376	4.10579349892636e-14	4.84531343837146e-13	Chrna3
ENSRNOG00000009897	39.9925112555048	2.01910008352493	0.413732373405421	4.88020810870024	1.05973953878098e-06	4.75737690788709e-06	Clcnkb
ENSRNOG00000036649	185.073591314367	2.01425289948964	0.201954270354291	9.9738069215175	1.98472333049433e-23	5.62492131495136e-22	Pwwp2b
ENSRNOG00000000172	101.725618090572	2.01395293387701	0.292684224278161	6.88097535439078	5.94441362000237e-12	5.40078931280533e-11	Sqor
ENSRNOG00000021478	366.620782896412	2.00431355319469	0.158805530991016	12.6211822767563	1.61380111786682e-36	1.2040932422288e-34	Tpd52l1
ENSRNOG00000012877	9.70094639659775	2.00359401617277	0.714327980042248	2.80486565296556	0.00503375561197111	0.011914677273965	Rgs9bp
ENSRNOG00000003648	15.4826039428214	2.00171919999795	0.688576801691248	2.90703839438307	0.00364868411102992	0.00888240052598575	Cldn6
ENSRNOG00000033059	141.953247453395	1.9993250571839	0.62127007038529	3.21812550207672	0.00129031346298321	0.00345393616976616	Galnt6
ENSRNOG00000017117	94.7985865662298	1.99870189317043	0.257086002432491	7.7744485279601	7.57767943990226e-15	9.7070763953338e-14	Ybx2
ENSRNOG00000054277	36.6672056570213	1.99855517513395	0.386272349010904	5.17395350780734	2.29191876333553e-07	1.12970740301873e-06	Capsl
ENSRNOG00000048951	17.0709515683041	1.99757163697801	0.636501999986388	3.13835877502464	0.00169896783061085	0.00442914032281323	RT1-CE15
ENSRNOG00000001765	6.9126861868695	1.99617523803591	0.797733409836837	2.50230868285208	0.0123386292662061	0.0267366219756103	Slc51a
ENSRNOG00000008373	20.0582393903152	1.99475354618843	0.534698449406572	3.73061404685628	0.000191013651930869	0.000594322873975453	Colec11
ENSRNOG00000042668	192.948630127793	1.9915766473683	0.196790015520711	10.1203134828692	4.4897529402234e-24	1.35881926733914e-22	Msrb3
ENSRNOG00000005830	51.7739545613957	1.99148352502196	0.350328388157976	5.68461932386685	1.31104358913894e-08	7.632444843777e-08	Tafa4
ENSRNOG00000027002	62.3438569677866	1.99006073477009	0.304011868781734	6.54599684790222	5.90998268320293e-11	4.72591791115265e-10	Mast4
ENSRNOG00000000634	2466712221102	1.9895090553708	0.511417642763655	3.89018463387316	0.000100167978685773	0.000328325381096633	Cabcoco1
ENSRNOG00000004296	7.70343858137248	1.98939319954187	0.816460106718243	2.43660796549905	0.0148257428965838	0.0315757404345278	Nt5c1b
ENSRNOG00000050706	186.976367352746	1.98717943157899	0.231464926863833	8.58522912522301	9.06555649933304e-18	1.53017888095852e-16	Col25a1
ENSRNOG00000015139	9.49262891678045	1985773976117	0.717351725478664	2.76820129594303	0.00563666291439792	0.0132100253942556	F12
ENSRNOG00000009945	727.804947430775	1.98452026266708	0.413910732167724	4.79456102110181	1.63031434718359e-06	7.08562678709367e-06	Pls1
ENSRNOG00000007078	15.3411486295023	1.98331581129153	0.701114999163135	2.82880242707524	0.00467225331090427	0.011142699350728	Ccn4
ENSRNOG00000018735	24.6274314339581	1.98213503318892	0.528193694668579	3.75266697273362	0.000174963219908354	0.000547752639137647	Cd74
ENSRNOG00000018286	12.2595077265384	1.98128294999511	0.683086784834972	2.90048496615811	0.00372585710550247	0.00905339198306329	Chrna1
ENSRNOG00000025693	13.2295657797015	1.97922086277823	0.689143561057481	2.87200080595855	0.00407881926963378	0.00982355945308373	Tdrd6
ENSRNOG00000022615	367.039973330778	1.97847006889177	0.155248559618307	12.7438867951885	3.37169206667062e-37	2.72719163622738e-35	Tp53i13
ENSRNOG00000028189	10.7375647052336	1.97691708333919	0.655314226749935	3.01674677985218	0.00255503149415594	0.00642713302782037	LOC691215
ENSRNOG00000006740	70.2245656878596	1.97644561662801	0.341275895763846	5.79134255059038	6.98259987894861e-09	4.23637324218986e-08	Castor1
ENSRNOG00000056916	8.55276003492369	1.97532564585441	0.834604197403628	2.36678134617517	0.0179435302544224	0.0376086006331416	LOC102554508
ENSRNOG00000024931	17.477275736361	1.97487415747638	0.539239447973591	3.66233250348758	0.000249929165612896	0.000761197125525447	Ccdc88b
ENSRNOG00000027859	24.2427408386748	1.97477244966575	0.531588817978539	3.71484949058029	0.000203324678249085	0.000629961884473438	Tmem26
ENSRNOG00000016734	23.6471288401293	1.97466241035926	0.503329361472829	3.92320131013428	8.73800788814173e-05	0.000289314950543798	Emilin3
ENSRNOG00000009514	60.3823246262593	1.97260441300051	0.316307390969864	6.23635257763689	4.47891004568657e-10	3.1957250443072e-09	Mme
ENSRNOG00000051262	13.6512898120592	1.97159469999582	0.66770760802936	2.95278154133168	0.00314924745043014	0.00777423948600445	Tmc1
ENSRNOG00000001271	29.5504815453767	1.97127060362165	0.425123758831713	4.63693351093553	3.53616098065789e-06	1.45752024185854e-05	Card6
ENSRNOG00000002188	38.4415566476109	1.96683480204064	0.374298242699002	5.25472625214087	1.4824480291782e-07	7.52336201370834e-07	Hpse
ENSRNOG00000032206	91.7819437564147	1.96641299781591	0.335923594900774	5.85375075661702	4.8060872112815e-09	2.97915477186253e-08	Cntnap5b
ENSRNOG00000053915	14.2445110819823	1.96577844310799	0.647437906978245	3.03624242868752	0.00239546676718213	0.00605826404317782	Setdb2
ENSRNOG00000022838	10.5706185009148	1.9657343836305	0.738610425428969	2.66139539323297	0.00778175166694224	0.0176840403371089	Cnksr1
ENSRNOG00000060438	47.0995881340308	1.96444523197707	0.400403429357925	4.90616485260177	9.28744732395714e-07	4.20754738740859e-06	NA
ENSRNOG00000052873	329.117666022697	1.96172085192668	0.167041371736008	11.7439220687614	7.58838939929891e-32	4.16563838496048e-30	Npnt
ENSRNOG00000046358	10.0286353853743	1.96092038185141	0.774512657247075	2.53181192521928	0.0113474838068263	0.0247857574368246	NA
ENSRNOG00000048222	59.1167366582192	1.96085343480727	0.361414297777243	5.42550044883903	5.77923846791539e-08	3.09807856872414e-07	Nlrc5
ENSRNOG00000007942	7.33643743261182	1.95903065463772	0.79789553124669	2.45524705668772	0.0140787793328908	0.0301711707157379	Fscn3
ENSRNOG00000003105	171.602629626982	1.95731526564813	0.316605798839025	6.1821838792135	6.32208232537101e-10	4.42618402557572e-09	Kif19
ENSRNOG00000016339	18.8209339390275	1.9573005671174	0.523335331063535	3.74005050096604	0.000183983286605051	0.00057332449656928	Uox
ENSRNOG00000004330	406.698209501257	1.95572797051339	0.228494595759689	8.55918698650648	1.13666232591249e-17	1.89755135321281e-16	Chrdl1
ENSRNOG00000020349	81.0203500994965	1.95156287474882	0.269970120097278	7.22881063299008	4.87242269789348e-13	5.00944245880162e-12	Rab3il1
ENSRNOG00000060021	145.210258330814	1.95003641582269	0.232042430925709	8.40379239281031	4.3228662904631e-17	6.84173123720047e-16	Txlnb
ENSRNOG00000002979	23.7829043110494	1.94724974781028	0.510404441900019	3.81511128814142	0.000136121573317256	0.000435932438724499	Tbx19
ENSRNOG00000031136	150.926597003113	1.94537085137628	0.213523106145349	9.11082124316806	8.17606979519409e-20	1.65513350892744e-18	Ntng1
ENSRNOG00000056228	22.0865974711005	1.94285392688158	0.463148116203534	4.19488681678623	2.73007877448402e-05	9.82785348514531e-05	Atp10a
ENSRNOG00000040052	32.1536871832873	1.94193388893654	0.540479763767157	3.59298167872413	0.00032691558202071	0.000975835538755482	RT1-M6-2
ENSRNOG00000005433	154.930309411931	1.9326715700555	0.220441710739502	8.76726806180234	1.83053606931684e-18	3.30981200268168e-17	Shq1
ENSRNOG00000015473	93.2164952880773	1.93261953349342	0.2620416808666	7.37523712678853	1.64052793867231e-13	1.79573956400778e-12	Phactr2
ENSRNOG00000021493	19.0543398234816	1.93244847068357	0.561516305782823	3.44148237688218	0.000578536155790636	0.00165373587613023	Prdm9
ENSRNOG00000003772	279.885233256261	1.92889642226587	0.188163121180997	10.2511927425483	1.16892086357495e-24	3.74218448093697e-23	Csrp2
ENSRNOG00000018486	55.9102209403311	1.92816920269837	0.351475724340516	5.48592425925361	4.11313114400602e-08	2.24911867521478e-07	RGD1311084
ENSRNOG00000001555	448.174326091858	1.92798874987125	0.188742829849776	10.2148979720489	1.70057958124297e-24	5.34133930328548e-23	Btg3
ENSRNOG00000017065	58.7962153475842	1.92693568459662	0.346851934208712	5.55549931988305	2.76819292851974e-08	1.54984890454336e-07	Arhgap28
ENSRNOG00000054531	13.5769448588063	1.92646417845332	0.613948144817164	3.1378288129318	0.00170204250160587	0.00443525829356456	NA
ENSRNOG00000020482	42.0538564864185	1.92322084990133	0.443436877536349	4.33707918156554	1.44388619821108e-05	5.42198843535303e-05	Nfatc4
ENSRNOG00000025273	24.5886746458733	1.92315881741659	0.472678895077077	4.06863694877469	4.7288963596372e-05	0.000163968561180137	NA
ENSRNOG00000010345	60.4996312475646	1.92180288057961	0.28759105889655	6.68241525989481	2.35035876555326e-11	1.99186639936549e-10	Ssmem1
ENSRNOG00000002192	230.513724479427	1.92152989216024	0.212295518902869	9.05120325709463	1.41401466449786e-19	2.80653507785244e-18	Rell1
ENSRNOG00000029148	202.710781940101	1.92096132015694	0.246900145878308	7.7803166673856	7.23432338206065e-15	9.28675782472392e-14	Pdgfd
ENSRNOG00000015441	246.956298188864	1.92012589489899	0.205217634440891	9.35653458890272	8.23948056351435e-21	1.8571850148094e-19	Il4r
ENSRNOG00000043044	459.234350390198	1.9176692054114	0.166486291990454	11.5184810862468	1.06471290544404e-30	5.31774642391177e-29	Cnn2
ENSRNOG00000005569	374.39788001845	1.91737817742405	0.207931677287844	9.22119324209455	2.93812138906688e-20	6.30385668921862e-19	Phospho1
ENSRNOG00000060753	203.999698148839	1.91709740054356	0.188146367885573	10.1893936199156	2.21139218396776e-24	6.87487229981813e-23	Esyt1
ENSRNOG00000020501	160.445078687145	1.91265474538064	0.197601441604016	9.67935623270151	3.690323453525e-22	9.3047052041982e-21	Tjp3
ENSRNOG00000002657	60.4617034998813	1.91110759395511	0.350039776971445	5.45968692612615	4.76974916283349e-08	2.58880684966141e-07	Pla2g4a
ENSRNOG00000062271	28.9868394682072	1.90538818369788	0.437332573893245	4.3568403028744	1.31953470085804e-05	4.98061002099629e-05	LOC691000
ENSRNOG00000006846	72.8424674651088	1.90487906574864	0.408417021577614	4.66405405531476	3.10039882540685e-06	1.29159732289055e-05	En2
ENSRNOG00000039969	55.4487044210791	1.90299628847636	0.297987528115221	6.38616085885494	1.70102071092234e-10	1.28278294536553e-09	Dsc2
ENSRNOG00000024703	165.548600513935	1.90285237459723	0.331437109228587	5.74121702613833	9.39985297177367e-09	5.586251946016e-08	Dock5
ENSRNOG00000061335	88.4019032430149	1.89674028603722	0.264756654867558	7.16408917836663	7.83054192583047e-13	7.8692856736768e-12	LOC108351520
ENSRNOG00000012471	62.167091402192	1.89306286397859	0.283616201717101	6.67473456212092	2.47680040137621e-11	2.09416796194066e-10	Thbs4
ENSRNOG00000062276	19.1220300743856	1.89171103922554	0.534808147125632	3.53717692857278	0.00040442864060438	0.00119030036230044	NA
ENSRNOG00000019129	73.6567134141794	1.88943096160716	0.272567109498743	6.93198443892171	4.14977616779092e-12	3.84285249985907e-11	Fcgbp
ENSRNOG00000019810	25.5376281125064	1.88926152294378	0.511055369862311	3.6967844080237	0.000218347618200653	0.000673653073537204	Des
ENSRNOG00000019005	106.048181702439	1.88877453988079	0.303254759378881	6.22834261117395	4.71395317924446e-10	3.35295969325248e-09	Pde8a
ENSRNOG00000014684	522.600355746071	1.88762348861211	0.136887345721355	13.7896127554004	2.94335640290182e-43	3.8708312982047e-41	Npr1
ENSRNOG00000012956	65.8550135512657	1.88454127976973	0.381553597069175	4.93912596879035	7.84735089103559e-07	3.59522742576768e-06	Tgm2
ENSRNOG00000036680	32.2114262512758	1.88338803974532	0.384465384253973	4.89871940851032	9.64632815739646e-07	4.35502293695251e-06	Notum
ENSRNOG00000009447	103.900709961009	1.88323790867586	0.23227200574089	8.10789876579744	5.15026177761092e-16	7.33230415067972e-15	Fam221a
ENSRNOG00000019220	57.7724067961599	1.88116840609768	0.305392859415938	6.15983101142379	7.28226121182275e-10	5.06543892511872e-09	Rhod
ENSRNOG00000008245	76.9836091701945	1.87749623436923	0.278175594956121	6.74932045949388	1.48539189365271e-11	1.28504324732473e-10	NA
ENSRNOG00000006956	222.561924535409	1.87743315278692	0.256131667582709	7.32995326390348	2.30233007657349e-13	2.46987052815512e-12	NA
ENSRNOG00000007023	488.888507800971	1.87584495839788	0.209910647244689	8.93639738155465	4.02064163502377e-19	7.65597178002444e-18	Galm
ENSRNOG00000014683	24.7651091245288	1.87488937382113	0.463820499573724	4.04227362857884	5.29354080998663e-05	0.000182027701291489	Il1rl2
ENSRNOG00000017260	709.315032280143	1.86837052475283	0.223886136172132	8.34518187100409	7.1104375198778e-17	1.10432283656216e-15	Cdr2
ENSRNOG00000049714	129.071775468463	1.8681619755155	0.292058034825789	6.3965436754029	1.5893338748669e-10	1.20402085505872e-09	Asap3
ENSRNOG00000010780	572.309184252909	1.86549868392703	0.147448487612714	12.6518671987123	1.09247175451732e-36	8.35580906802366e-35	Dlc1
ENSRNOG00000008936	26.078940357976	1.86418253154761	0.43767304001018	4.25930400351882	2.05064417771672e-05	7.53028838261584e-05	Map3k6
ENSRNOG00000012108	271.12369985149	1.86390320900728	0.289130919903353	6.44657171094094	1.14408496199543e-10	8.8318720883769e-10	Thsd1
ENSRNOG00000004699	33.0475541749986	1.86387852380557	0.436868141955259	4.26645558420338	1.98603011700549e-05	7.3102454981351e-05	Fibin
ENSRNOG00000015590	37.1234598716229	1.86237106392803	0.396980811055455	4.69133774747584	2.71424475163465e-06	1.1429715286773e-05	Dnaaf1
ENSRNOG00000012752	37.787497025038	1.86038278884168	0.360006376493378	5.1676384373039	2.37070359523887e-07	1.16589888945296e-06	Cklf
ENSRNOG00000012659	40.3830230046618	1.85942272951182	0.420713866639783	4.41968491403176	9.88449124313522e-06	3.80236742265387e-05	Vamp5
ENSRNOG00000007591	50.5761436400138	1.85530134435164	0.528998163946491	3.50719807893191	0.000452851921092006	0.00131985540777453	Slc45a3
ENSRNOG00000017550	57.2269364183405	1.8549218752678	0.29841232786894	6.21596932175826	5.10087698419981e-10	3.61831708463999e-09	Fbln7
ENSRNOG00000021719	14.1680635119939	1.85362687807898	0.758920326887432	2.44245253738463	0.0145878476592936	0.0311234658277178	Slfn5
ENSRNOG00000023628	22.2196384651723	1.85228841387377	0.635982873965245	2.91248159297918	0.00358569332898316	0.00874302708467548	Tmem106a
ENSRNOG00000012058	59.0423785656659	1.85027824321514	0.400328309502086	4.62190207211788	3.8023750959009e-06	1.56021137492858e-05	Egflam
ENSRNOG00000049407	205.263389427711	1.84896027741649	0.277675959075797	6.6586977265532	2.76264445531169e-11	2.31975841263655e-10	Shisa8
ENSRNOG00000001924	10.8005581644249	1.84793499481074	0.781325006882816	2.36512972006782	0.0180237566015548	0.0377534399766725	Tp63
ENSRNOG00000051507	805.87511022784	1.84756567440741	0.149874767952303	12.3273963966729	6.44971684456604e-35	4.30294977805355e-33	Azin2
ENSRNOG00000004754	49.7873645178851	1.84670889242574	0.299928854714703	6.15715648360128	7.40626607871421e-10	5.14582074948292e-09	Tc2n
ENSRNOG00000020601	532.345261106121	1.84550947138544	0.159722158020684	11.5544987261345	7.00550539653805e-31	3.52784128508858e-29	Hmg20b
ENSRNOG00000006120	33.8765044357207	1842893126555	0.365136148148055	5.04713963791869	4.48473579808755e-07	2.12716581185886e-06	Shh
ENSRNOG00000051285	75.6504585917169	1.84166061100578	0.269134035488587	6.84291233422936	7.75991440985521e-12	6.96373271537326e-11	NA
ENSRNOG00000000177	57.063363937906	1.84162218803483	0.383444814730475	4.80283502941437	1.56434766884146e-06	6.81675217793133e-06	Plpp2
ENSRNOG00000005917	385.606474684701	1.83953331311164	0.156856608670945	11.7274836469952	9.21577677108773e-32	5.04384429267915e-30	Pawr
ENSRNOG00000018999	110.198002881625	1.83697340088758	0.238289541050146	7.70899718381263	1.26810211937461e-14	1.5758604175505e-13	Cdc14b
ENSRNOG00000002831	12.2825848798628	1.83509600225059	0.747167542141425	2.45607029046136	0.0140465679711379	0.0301092005760319	Wfikkn2
ENSRNOG00000047706	260.937240953422	1.83288102218848	0.280810102566251	6.52711923623208	6.70466727302984e-11	5.32181145249611e-10	LOC103690108
ENSRNOG00000001006	2797.16275025969	1.83114256759082	0.335126145775283	5.46403970765886	4.65419356509966e-08	2.53134954983701e-07	Nptx2
ENSRNOG00000009448	25.9420484959789	1.83089071176923	0.481805296208497	3.80006348244235	0.000144659025313033	0.000460851687473377	Papln
ENSRNOG00000004226	150.361184071629	1.82916300629568	0.252978588360079	7.23050523031669	4.81200456741176e-13	4.95289659303418e-12	Irak3
ENSRNOG00000002403	186.695919747402	1.82867101554875	0.723258199847724	2.52837923708817	0.0114590500383571	0.0250145013973211	Niban1
ENSRNOG00000017109	120.095301780733	1.82753927716877	0.314353337274171	5.81364681226475	6.11263133806206e-09	3.73746319410763e-08	Rassf7
ENSRNOG00000016112	36.4719318067477	1.82688624714458	0.384818610544646	4.74739577838745	2.06052505091122e-06	8.83772828030433e-06	Cd274
ENSRNOG00000001367	408.952328835773	1.82516119266488	0.133265935267121	13.6956318882727	1.07818290114168e-42	1.3592540298531e-40	Gpc2
ENSRNOG00000051290	9.42973507200398	1.82405610950157	0.704753080937637	2.58822012821109	0.00964733076261239	0.0214593826162758	NA
ENSRNOG00000033110	46.0993750632338	1.82095053104977	0.347095630953053	5.24625022230852	1.5522604973794e-07	7.85641551054608e-07	Svep1
ENSRNOG00000027724	121.384264820907	1.8204542950399	0.308833961559321	5.8946052624793	3.75578117532577e-09	2.36743723741224e-08	Plekhf1
ENSRNOG00000049471	447.41027887463	1.81913448344615	0.144450790620206	12.5934546680957	2.29408854708416e-36	1.68897920518211e-34	Steap3
ENSRNOG00000015101	88.8433432096966	1.81877582773936	0.282808791451525	6.43111488297248	1.26671372929286e-10	9.72104406862864e-10	Mak
ENSRNOG00000009431	152.635308325592	1.81742608855743	0.190352362204456	9.54769390571235	1.32615305531983e-21	3.17720548509129e-20	Tbc1d4
ENSRNOG00000020879	24.9818700485917	1.81592667614924	0.551585198345748	3.29219616769152	0.000994082459321269	0.00272196335476225	Nags
ENSRNOG00000002876	66.5923395985296	1.81518251509174	0.274532025285976	6.61191536106176	3.79378906481596e-11	3.11687479122858e-10	Eef2kmt
ENSRNOG00000002232	360.107161991129	1.81509243105696	0.161767365098393	11.2203869424031	3.23850326658947e-29	1.47263282868795e-27	Aff1
ENSRNOG00000011278	428.278603374134	1.81269664198742	0.149338477008359	12.1381754943567	6.62876428755712e-34	4.1784072819498e-32	Stk3
ENSRNOG00000019822	184.175677049722	1.81181294240794	0.241289572749541	7.50887376425752	5.96381986465456e-14	6.83502364425614e-13	Gadd45b
ENSRNOG00000019311	294.403839925201	1.80866394507255	0.179052863329058	10.1012846789757	5.45231875736806e-24	1.6285684131485e-22	Nfkb2
ENSRNOG00000006548	488.427791475202	1.80134316949778	0.258225382420955	6.97585633375599	3.04013277990007e-12	2.85432086371717e-11	Mrc2
ENSRNOG00000036960	45.5833780598134	1.79576484955638	0.448649384066962	4.00260183860714	6.26496864995972e-05	0.000212356066978052	Abcc9
ENSRNOG00000029147	3268442458923	1.79426558361767	0.182534444063192	9.82973702758538	8.38374065912871e-23	2.25043728706128e-21	Rbm11
ENSRNOG00000028598	18.8431876469756	1.79166732901115	0.522304737273414	3.43031031723776	0.000602891328364249	0.00171824968545346	Edar
ENSRNOG00000052971	21.250970800257	1.78809164855455	0.474557109932604	3.76791667668511	0.000164615625907994	0.000517573725765071	NA
ENSRNOG00000027542	21.9084913148801	1.78378753769713	0.516134141109531	3.45605414488283	0.000548145201559165	0.00157177949560808	LOC100302465
ENSRNOG00000056746	27.4981851163245	1.78289428276823	0.419413288417664	4.25092464164554	2.12889794481993e-05	7.79104192818987e-05	Tchh
ENSRNOG00000019120	463.991912411166	1.78228295234765	0.290215346069855	6141242964866	8.18782327561496e-10	5.65445445705484e-09	Hmgcs2
ENSRNOG00000058568	19.7993147218062	1780814177992	0.607369807269724	2.93200971908235	0.00336776207297012	0.00825458443200507	Dhrs9
ENSRNOG00000006104	29.4980551771362	1.78080232529253	0.436031176300602	4.08411696705107	4.42447416648196e-05	0.000153909396314539	Tg
ENSRNOG00000016306	2174.37197211112	1.77751774668779	0.388674827627133	4.57327724962166	4.80154103982695e-06	1.93971646868589e-05	Adgrv1
ENSRNOG00000056553	81.9804143466367	1.77485415932935	0.489187277590701	3.6281690890873	0.000285438301766649	0.000860599069156251	Rdh12
ENSRNOG00000010296	64.2249284785589	1.77461796672836	0.367769676085895	4.82535152331017	1.39756548618581e-06	6.13679968471692e-06	Slc7a7
ENSRNOG00000001407	47.4844021545276	1.77448653099261	0.341836074928654	5.19104524401929	2.09116798820029e-07	1.0367928078194e-06	Tfr2
ENSRNOG00000057099	16.7097233630088	1.77403736314922	0.593401895062973	2.98960515277923	0.00279338281116661	0.00697773131841018	NA
ENSRNOG00000059270	23.7037045964336	1.77394501727041	0.5111691848941	3.47036767804757	0.000519746360708717	0.00149810209299201	NA
ENSRNOG00000056772	75.2469950639252	1.77273962226846	0.326489803194192	5.42969368392207	5.64508588698559e-08	3.03238818730815e-07	Col4a6
ENSRNOG00000051291	189.674876496655	1.76999462948922	0.261300081186389	6.77380053405594	1.25442593609444e-11	1.09298885184968e-10	Dnhd1
ENSRNOG00000048847	1755.6762941015	1.76722530100649	0.168185543900314	10.5075933402097	7.9701496498059e-26	2.8180722552892e-24	Wdr17
ENSRNOG00000011101	63.7274959172155	1.76170390302725	0.40021775362208	4.40186345329099	1.07325096604668e-05	4.09839725492652e-05	Twist1
ENSRNOG00000007541	94.5210689260831	1.75854803630604	0.267785295160296	6.5670074798296	5.13364691386305e-11	4.13405575266152e-10	Fhl3
ENSRNOG00000005124	679.282363533799	1.75749016720017	0.122703799239528	14.3230297520731	1.57121167823201e-46	2.49754343287662e-44	Plekhh2
ENSRNOG00000026036	67.5151306443612	1.7555533408929	0.279545468518658	6.28002789741421	3.38512282090637e-10	2.45653216221391e-09	Pdyn
ENSRNOG00000009522	216.563829107216	1.75491813543732	0.198668401880788	8.8334033939145	1.01538029946913e-18	1.87486382568643e-17	Adra1a
ENSRNOG00000029399	203.025263315353	1.75265704183703	0.214159491533783	8.18388682791842	2.74832198743383e-16	4.00952321869836e-15	Bcam
ENSRNOG00000051510	10.9928871794519	1.75239531256067	0.665581384516533	2.63287909386705	0.00846644804120581	0.0190763799079554	Ccdc113
ENSRNOG00000054702	18.321818619575	1.75192228977388	0.574694446984317	3.04844130470898	0.00230031844909572	0.00583539012621008	NA
ENSRNOG00000020182	586.108489174428	1.74931367381565	0.227193794956422	7.69965427159305	1.36434863127104e-14	1.6908673206532e-13	Mvp
ENSRNOG00000002120	22.5759449164177	1.74873460984465	0.4581861002384	3.8166470107556	0.000135277487030363	0.000433533040483	Spata18
ENSRNOG00000014761	1535.77963057931	1.74855706184144	0.146116953919537	11.9668321501168	5.30143180759061e-33	3.18783465272225e-31	Rasd2
ENSRNOG00000000456	34.6269870083359	1.74745132775075	0.559006247989265	3.12599605824855	0.00177203926965196	0.00459799543637159	Psmb8
ENSRNOG00000005731	17.5122006022296	1.74721513124006	0.637007894488155	2.74284690403087	0.00609090756905163	0.0141854746289035	Birc3
ENSRNOG00000019689	3946409758462	1.74694940100482	0.397749878357055	4.39208028980618	1.12271220443156e-05	4.27299169206932e-05	Vwf
ENSRNOG00000038480	245.117442980421	1.74360567909602	0.212375156648689	8.21002657095288	2.21139553692913e-16	3.25739809952171e-15	Ppp1r36
ENSRNOG00000015468	10.6377613839882	1.74268275876613	0.635895848783757	2.74051601704787	0.00613427920425062	0.0142792084367377	Bpifb1
ENSRNOG00000048264	56.1287049108435	1.74259135485542	0.339944581136937	5.12610422859914	2.95798894172926e-07	1.43961762126759e-06	H4f3
ENSRNOG00000006658	19.5280205441379	1.74117419303813	0.495108862638642	3.51675020269014	0.000436864706015192	0.00127631862737182	Tmem269
ENSRNOG00000009822	36.9325575646263	1.74001740464571	0.434010690587614	4.00915793638602	6.09356525741772e-05	0.000207083794210069	Tlr2
ENSRNOG00000013925	8.19420974918824	1.73445335684303	0.715990810348936	2.42245198090985	0.015416163038981	0.0327226498319291	Nox4
ENSRNOG00000042246	23.3776549518053	1.73395773174013	0.529731898736351	3.27327415222002	0.00106309310555927	0.0028953131659153	Tmem215
ENSRNOG00000002061	1100.7470769558	1.73391119692995	0.144995062031042	11.9584154980308	5.86707522831689e-33	3.49348974506947e-31	Ptpn13
ENSRNOG00000059013	93.3797677578413	1.72744394904959	0.275198710763608	6.27707863985394	3.44993615739745e-10	2.50158004590343e-09	NA
ENSRNOG00000047102	33.3165947549032	1.72721435354041	0.421422708247752	4.09853175858048	4.15779195800262e-05	0.00014521290980567	Popdc3
ENSRNOG00000053691	1865.17137939632	1.72687350030386	0.166675408264379	10.3606975875212	3.74222710568094e-25	1.22375512507777e-23	Lama5
ENSRNOG00000003546	260.928693290556	1.72550621987257	0.256407442300062	6.72954811449383	1.70190803833665e-11	1.46404136191972e-10	Tnfrsf12a
ENSRNOG00000043426	347.960738238751	1.72526777513385	0.149414068794259	11.5468897210043	7.65404940280589e-31	3.84384678800252e-29	Kyat3
ENSRNOG00000017416	376.161890979182	1.72511736619367	0.208108677031986	8.28950234462602	1.1372327439265e-16	1.73163189592153e-15	Ppic
ENSRNOG00000016038	327.744756794384	1.72396354419577	0.316706465210743	5.4434112769015	5.22697737133893e-08	2.81939056795738e-07	Mgmt
ENSRNOG00000050315	120.654448561806	1.72366844888902	0.255113869385527	6.75646703584044	1.41397131751586e-11	1.22557589778046e-10	Dcxr
ENSRNOG00000018478	9.99055282803276	1.72319907041099	0.729266368569039	2.36292134764453	0.0181315172210106	0.037961760943772	Myo3a
ENSRNOG00000017773	10.9099744053745	1.72255243121377	0.741384570500151	2.3234263292689	0.0201562610464091	0.0417325237205073	Crispld1
ENSRNOG00000007214	178.611938077883	1.72163427676411	0.20676611168448	8.32648185303828	8.32803017288725e-17	1.28469528742936e-15	Oma1
ENSRNOG00000016496	141.745590522565	1.7205778196892	0.272236438760562	6.32015988573257	2.61292814399313e-10	1.92520461395382e-09	Ctsc
ENSRNOG00000055451	65.2701030355141	1.71752291836585	0.320738552326002	5.35490013879011	8.56036814566426e-08	4.49377296649067e-07	NA
ENSRNOG00000002180	1645.86377052087	1.71577450349726	0.11561988838918	14.8397868861619	8.10129163064089e-50	1.52671763925892e-47	Tbc1d1
ENSRNOG00000031100	134.346221610472	1.71545234070309	0.690591530949541	2.48403327267046	0.0129903669777271	0.0280127295449865	Klhl1
ENSRNOG00000003956	68.959865781417	1.71461943947211	0.286989334227138	5.97450579161619	2.30788736103106e-09	1.50135875301238e-08	Arhgap6
ENSRNOG00000042915	241.51610635504	1.7130703036228	0.157190314501129	10.8980652469558	1.17734077529851e-27	4.83635716234984e-26	Mxra7
ENSRNOG00000058560	8.74608279241535	1.71275751233861	0.753344124176356	2.27353935256507	0.0229936974665461	0.0468955472150466	Col2a1
ENSRNOG00000013304	15.6243071803226	1.71237798383248	0.617605832559718	2.77260656159186	0.0055609309044807	0.0130425733813071	Arg1
ENSRNOG00000009014	64.3346959296168	1.71161462021992	0.302465532577453	5.65887493240779	1.52368537836596e-08	8.78642546262767e-08	Slc35f2
ENSRNOG00000058926	67.2055179972755	1.71071738703056	0.300421200728392	5.69439634380932	1.23809175869453e-08	7.23539557191049e-08	NA
ENSRNOG00000003927	39.4695555715798	1.70906337374197	0.379203737864732	4.50697923856335	6.57570648171693e-06	2.59956562469259e-05	Cd55
ENSRNOG00000032327	155.617202392771	1.7065266149009	0.270442794084262	6.31012048473806	2.78818322622914e-10	2.04383463768578e-09	Pdia5
ENSRNOG00000036918	53.9924444670451	1.7065181253961	0.350201699670643	4.87295786114415	1.09939679390571e-06	4.91729224188804e-06	Etfbkmt
ENSRNOG00000023126	27.4707999292615	1.70569699882884	0.396913097739393	4297406683084	1.7280797215118e-05	6.42973688362216e-05	Rxfp3
ENSRNOG00000006471	16.0650996435286	1.70563038926747	0.670853002900152	2.54248006924601	0.0110068878455368	0.0241369853426598	Pvalb
ENSRNOG00000045629	315.912451962245	1.70528738941779	0.131991097521001	12.9197152038717	3.48428726112009e-38	3.07694546537562e-36	Atp23
ENSRNOG00000018106	114.963230101807	1.70484667799341	0.249152754998379	6.8425760654523	7.778157955969e-12	6.97667946197808e-11	Neu3
ENSRNOG00000009949	633.580023301012	1.70415999509373	0.126831296594262	13.436431234677	3.69847734373621e-41	4.14774023579742e-39	Pcdh18
ENSRNOG00000003287	69.9278576088913	1.70392304997372	0.357613796877808	4.76470165538923	1.89133283574892e-06	8.15991603433804e-06	NA
ENSRNOG00000045553	174.101659934596	1.70068767971483	0.176144381989562	9.65507761590496	4.67804892942856e-22	1.16983220834411e-20	Proser2
ENSRNOG00000042070	112.331459976104	1.69978100828303	0.231015976051357	7.35785047136807	1.86895224364634e-13	2.03117996515191e-12	Ticam2
ENSRNOG00000014258	222.142490330853	1.69975512314404	0.281956456781704	6.02843127816726	1.65558767299531e-09	1.09951827939798e-08	Rab32
ENSRNOG00000001383	130.143888587757	1.69785496281734	0.230629598860832	7.36182593736316	1.81411428430676e-13	1.97579551009762e-12	Slc8b1
ENSRNOG00000039496	10.7991984857444	1.69752919887309	0.646605423579137	2.62529378345886	0.00865742330002595	0.0194611040241607	Plp2
ENSRNOG00000006766	2537.67566889656	1.69690082819951	0.103312193424476	16.4249811368102	1.26723220030217e-60	4.8260426294841e-58	Laptm4b
ENSRNOG00000027125	34.1699953644671	1.69512249088518	0.366113799744792	4.63004260442192	3.65590503197907e-06	1.50416259249555e-05	Mboat1
ENSRNOG00000015055	3932.3070760241	1.6942771093254	0.142047455269464	11.9275428490525	8.50468870304348e-33	4.99889741130658e-31	Scg2
ENSRNOG00000011321	102.232984034398	1.69391296667533	0.209768017501335	8.07517269244606	6.73812150246505e-16	9.53350317841031e-15	Rftn1
ENSRNOG00000015986	857.036944107893	1.69358586338038	0.0971995295765916	17.4238072011024	5.44316964857838e-68	2.76392058822258e-65	Rassf8
ENSRNOG00000008680	577.105191058593	1.68968272998409	0.234851554354394	7.19468404043151	6.26055695188641e-13	6.34384595789821e-12	Loxl1
ENSRNOG00000025370	19.9151546148654	1.68673963677536	0.515945388669276	3.26922126608359	0.00107843932314216	0.00293114223502807	Zfp385c
ENSRNOG00000037562	67.0215305900989	1.68661889936286	0.272611922173357	6.18688605368593	6.13642872520053e-10	4.30444808506008e-09	Zbtb42
ENSRNOG00000002273	137.420636385019	1.6858013011047	0.225951720579717	7.46089163109486	8.59389137566749e-14	9.66152117756468e-13	Naaa
ENSRNOG00000031760	78.8340868842575	168544006573	0.286956082896216	5.87351224173064	4.26657508517047e-09	2.66642709596295e-08	NA
ENSRNOG00000018669	236.677387814012	1.68520381134772	0.243985222255657	6.90699131598185	4.95040225658166e-12	4.5405596211898e-11	Jak3
ENSRNOG00000049385	143.961563300763	1.68469377151732	0.289271550890692	5.8239179287766	5.74838131474259e-09	3.52855642825704e-08	Adamtsl4
ENSRNOG00000018336	17.9800351435612	1.68396766639579	0.506492431624146	3.32476373041921	0.000884934933784992	0.00244248989726554	Eps8l2
ENSRNOG00000031612	538.641500120563	1.68356366108786	0.214383640617699	7.85304166044124	4.06066705771076e-15	5.33254265912016e-14	Gls2
ENSRNOG00000015615	271.441581700665	1.68063100563619	0.17557249076882	9.57229118455185	1.04562314562464e-21	2.53837863240618e-20	Tnfrsf11a
ENSRNOG00000026679	115.709525363549	1.67867341821372	0.223172488211935	7.52186540403481	5.40001615763336e-14	6.22397826995825e-13	Scn4b
ENSRNOG00000055408	636.971144140437	1.67717306464857	0.165281843803478	10.1473520990167	3.40475950253525e-24	1.04078601515626e-22	Gcat
ENSRNOG00000059962	10.6253236539143	1.67707295679675	0.704765634402971	2.37961795372934	0.0173305955001458	0.0364309206235815	NA
ENSRNOG00000051905	37.9745411415024	1.67691765450282	0.351460149240321	4.7712881762768	1.83051421508429e-06	7.91246153978266e-06	Wnt2
ENSRNOG00000033433	219.66772560563	1.67640342860433	0.182394241359875	9.19109844754736	3.88850010155419e-20	8.18914537516252e-19	Csrnp1
ENSRNOG00000004873	210.875232765735	1.6752183712286	0.251576781816226	6.65887511214101	2.75931270766807e-11	2.31802556508145e-10	Prkch
ENSRNOG00000001527	36.9914675429771	1.67446063999036	0.376708856913331	4.44497284643244	8.79029691269926e-06	3.40293578068917e-05	Cd80
ENSRNOG00000009884	341.812462140604	1.67414847313685	0.254260402037817	6.58438537703504	4.56770951384799e-11	3.70936161320041e-10	Lgals1
ENSRNOG00000020652	125.178949186183	1.6739343235649	0.257004780865926	6.51324196353438	7.35458947378033e-11	5.80742529506283e-10	Tgfb1
ENSRNOG00000004861	65.4173785154849	1.67200321765107	0.280805238283395	5.95431633637704	2.61161227052969e-09	1.67981253713169e-08	Itga4
ENSRNOG00000039582	37.716209987175	1.67132593572052	0.458077630923516	3.64856483463515	0.000263709355974519	0.000799195175684742	RGD1561161
ENSRNOG00000057855	32.3346719461283	1.6707505893611	0.615926442981549	2.71258136162072	0.00667613899474364	0.015420750672721	F5
ENSRNOG00000002691	11.360280947977	1.6685385064411	0.690899893220828	2.41502209337844	0.0157342552704176	0.0333359047685714	Shcbp1l
ENSRNOG00000036829	58.0759473659161	1.66697654671854	0.324174421864117	5142221083122	2.71509345655138e-07	1.32599274340794e-06	Nckap1l
ENSRNOG00000056247	13.6180577495477	1.66609893221129	0.591578344496403	2.81636227510932	0.00485708628766275	0.0115413411332998	NA
ENSRNOG00000052795	225.647733656609	1.66569806804289	0.219537291960118	7.58731262999039	3.2660840401753e-14	3.89458683981765e-13	Itpr3
ENSRNOG00000014166	31.3518103620798	1.66304252523216	0.415557951597514	4.00195091644616	6.28223330005787e-05	0.000212822877548291	Smoc2
ENSRNOG00000014398	29.454751461819	1.66188050278146	0.51131276497046	3.25022298803253	0.00115314550573945	0.00311136529076268	Scara5
ENSRNOG00000028801	62.3670171679285	1.66056778650283	0.41691884523955	3.98295209118868	6.80644805147274e-05	0.000229361475051373	Gsap
ENSRNOG00000003880	51.3231763361342	1.66044815592242	0.59544773195523	278857079608	0.00529411749227933	0.0124792350430517	Tph2
ENSRNOG00000006450	146.538721311033	1.66026600583718	0.203630974795716	8.15330775439628	3.54102968332848e-16	5.11699783488099e-15	Erbb2
ENSRNOG00000012563	582.65218853756	1.65905617397978	0.135349731710394	12.2575505175706	1.53056804432298e-34	9.88649606014986e-33	Arhgap29
ENSRNOG00000058444	211.717361164153	1.65574658635278	0.204046847340693	8.11454138072626	4.87622853702136e-16	6.95842760786498e-15	Hist1h2ao
ENSRNOG00000004342	383.532152025883	1.65427098309014	0.13244227750482	12.4905054054959	8.41175755116693e-36	5.89145318143032e-34	Ahr
ENSRNOG00000023794	66.3985294552181	1.65326867268073	0.320226560496479	5.16280932511501	2.43270909071904e-07	1.19382341418373e-06	Mei4
ENSRNOG00000049766	64.2150568118837	1.65257694907723	0.288857891671156	5.72107252987419	1.05853693951135e-08	6.2560799399507e-08	Sctr
ENSRNOG00000014232	424.304019147626	1.6524745084206	0.193117776358774	8.55682236807987	1.16021093359766e-17	1.93157157251049e-16	P2ry1
ENSRNOG00000052880	48.9245300411959	1.65236270261044	0.351644366535847	4.69895968727824	2.61490057925526e-06	1.1041899419909e-05	Prph
ENSRNOG00000011453	68.6039706706867	1.65176267229537	0.278244216710143	5.93637737317669	2.91388673642028e-09	1.86179131568552e-08	Kif6
ENSRNOG00000002204	49.487808522614	1.65143836659486	0.331247766735087	4.98550792620314	6.17992456215618e-07	2.87087728071702e-06	Ccdc158
ENSRNOG00000001653	100.204780735401	1.65125195899658	0.249261681559478	6.62457201069054	3.48255715361077e-11	2.88320402029007e-10	St3gal6
ENSRNOG00000007359	1459.42778033804	1.65029617159068	0.115452894787691	14.2941082129248	2.38136755178289e-46	3.68910159716875e-44	Gca
ENSRNOG00000009792	73.4408472807073	1.6496444348256	0.260953621639093	6.32160007768396	2.58868636676577e-10	1.9096524126101e-09	Zbbx
ENSRNOG00000037931	74.810691743699	1.64869950386669	0.318920130223921	5.16963135161489	2.34556226127916e-07	1.15446629338134e-06	Plaur
ENSRNOG00000020955	14.7980823165988	1.64836602517281	0.548617036646367	3.00458409977401	0.00265944224932771	0.00666592682266701	Myl3
ENSRNOG00000010984	981.609746481022	1.6478351531885	0.254017282219981	6.48709858946314	8.75050826099148e-11	6.85344006045091e-10	Anxa11
ENSRNOG00000000165	12.0594262607056	1.6468150766586	0.607710579288111	2.70986738224588	0.00673101153466261	0.0155161274720848	Pfkfb1
ENSRNOG00000026091	389.465833175184	1.64633789381777	0.266559245693478	6.17625507430695	6.56399093852047e-10	4.58501162996386e-09	Slc10a4
ENSRNOG00000062221	18.5682062544069	1646029029332	0.542157882366158	3.03606953411463	0.00239684082612188	0.00606090058120182	Il1rapl2
ENSRNOG00000025394	1306.03816665392	1.64384415321003	0.125131443290983	13.1369391255834	2.02243378181902e-39	1.98763922213181e-37	Tanc1
ENSRNOG00000032508	12.7607175104066	1.64309787538106	0.60864541299658	2.69959789443167	0.00694233278869763	0.0159429451479136	Acot5
ENSRNOG00000056087	74.971832656519	1.64184795315473	0.285821179801477	5.74431871807089	9.22918096353017e-09	5.49721173063967e-08	Erich2
ENSRNOG00000007415	26.8127134809152	1.64148267680918	0.468350778146295	3.50481466755766	0.000456925243840198	0.00133130275062142	Ptgs1
ENSRNOG00000014671	16.3333042555273	1.64060742525554	0.574171674381199	2.85734650185184	0.00427199203049798	0.0102469510979534	Tesmin
ENSRNOG00000007905	535.544704239951	1.63615095136098	0.250621945622252	6.52836265913862	6.64925426345413e-11	5.28241494723779e-10	Itga7
ENSRNOG00000011283	191.757824921228	1.63489255965143	0.177003318589831	9.23650795180833	2.54673117725336e-20	5.50286594801317e-19	Sdhaf3
ENSRNOG00000017166	533.964561013092	1.63243522522565	0.124622137700087	13.0990789867065	3.33277331884987e-39	3.15663711236143e-37	Mycbp
ENSRNOG00000008754	57.589657418825	1.6322079417688	0.330390398076627	4.94024024690405	7.80263729266258e-07	3.5756382479286e-06	Flvcr2
ENSRNOG00000003018	150.519469133709	1.62545860085229	0.229505967819613	7.08242411426034	1.4165433653567e-12	1.37589865668015e-11	Olfml2b
ENSRNOG00000020557	209.481903423714	1.62527163146009	0.224585933191582	7.23674723685237	4.59573500022313e-13	4.73562772289057e-12	Ryr1
ENSRNOG00000025332	107.69997910733	1.62442006100867	0.232784470473558	6.97821490284158	2.98954131316173e-12	2.80970772260135e-11	Cd109
ENSRNOG00000018906	263.865151208425	1.62120490719681	0.163927382148312	9.88977488660214	4.61063519286788e-23	1.26360436770052e-21	Ghdc
ENSRNOG00000029191	19.4001720397099	1.62076752744122	0.498554162736992	3.25093570284007	0.00115025868109159	0.00310449264585179	LOC685067
ENSRNOG00000000811	122.212838750657	1.62024090371111	0.196234983452134	8.25663638158751	1.49835003008116e-16	2.25245382811543e-15	Pkib
ENSRNOG00000021840	43.8733195946854	1.61898831841507	0.439796302092724	3.68122312695964	0.000232117759691919	0.00071229018753874	Cped1
ENSRNOG00000006735	129.301433620162	1.61869358231417	0.279587385621674	5.78958016548184	7.05625733629461e-09	4.27964114490595e-08	Cdkn2b
ENSRNOG00000058470	574.874194514451	1.61701651759926	0.485650265867471	3.32959051244611	0.000869737905491935	0.00240344805931861	Col12a1
ENSRNOG00000056375	11.1989797937658	1.61673056167241	0.638459404458578	2.53223705435652	0.0113337339604038	0.0247616417827396	NA
ENSRNOG00000024818	55.3837932994894	1.61442519705891	0.35168074799988	4.59059873547432	4.41976316953792e-06	1.79860353381908e-05	Eva1b
ENSRNOG00000017959	37.1508564611748	1.61408234863779	0.388941938725465	4.14993135974748	3.32574990038527e-05	0.000118002150968639	Cfap100
ENSRNOG00000003038	606.90371279189	1.61166879601469	0.226308267684351	7.12156392917382	1.06709218081713e-12	1.05383279661465e-11	Sft2d2
ENSRNOG00000056493	13.5360196986225	1.61045875690918	0.698812880386693	2.30456364229866	0.0211910241769647	0.0436131414045163	Mybpc1
ENSRNOG00000038383	19.8309928466016	1.60992969009226	0.491875385832156	3.27304381651173	0.00106395982638566	0.0028972420119663	NA
ENSRNOG00000027658	21.1132518775728	1.60988212466852	0.511326339417108	3.14844356835544	0.00164142412391732	0.00429259413236174	Gpr101
ENSRNOG00000006440	677.224129287297	1.60954770995696	0.113872447661103	14.134654545647	2.32270989725307e-45	3.34323912769969e-43	Ift27
ENSRNOG00000042781	49.548352633569	1.60643816074917	0.330326123613967	4.86318836419527	1.15509826342219e-06	5.15004786716041e-06	Ropn1l
ENSRNOG00000055204	106.65011646089	1.60457196077057	0.2440972676313	6.57349414985759	4.914800534457e-11	3.97709401371731e-10	NA
ENSRNOG00000046434	47.5629661697048	1.60371313236732	0.403279637581297	3.97667767702262	6.98847874487168e-05	0.000234963015369237	Hist1h2ail1
ENSRNOG00000019519	228.180166171736	1.5999833804532	0.159281712915828	10.0449910486504	9.66564545663056e-24	2.80457141186042e-22	Idnk
ENSRNOG00000005126	100.093537673122	1.59904557705116	0.290988358947656	5.49522181173854	3.90219626986433e-08	2.14082076269868e-07	Slc66a3
ENSRNOG00000003952	19.0092350974788	1.59809397000127	0.507988301910362	3.14592671522437	0.00165561484749516	0.00432661035199592	NA
ENSRNOG00000001419	57.628509472849	1.59730753469047	0.292088722720616	5.46856968599334	4.53681694709395e-08	2.47045021724389e-07	Cldn15
ENSRNOG00000007374	150.963435939976	1.59721109822639	0.218172050111615	7.32087862496261	2.46352587352589e-13	2.63198439322346e-12	Tac1
ENSRNOG00000008086	167.299179555531	1.5969363578581	0.183103394477896	8.72150056208203	2.74538875061447e-18	4.84886051799349e-17	Dpf3
ENSRNOG00000022837	185.660002270996	1.59621189703121	0.205312531188723	7.77454687149112	7.571795130922e-15	9.70634046236003e-14	Slc25a40
ENSRNOG00000014840	62.5003803352418	1.59605474590651	0.338174750706461	4.71961535440562	2.36291020516832e-06	1.00311190316946e-05	Gna14
ENSRNOG00000055079	175.746958488613	1.59596031344728	0.200424304594326	7.96290807483467	1.68042303894111e-15	2.29068852735597e-14	Ndufaf2
ENSRNOG00000015894	56.1926455934813	1.59328957708816	0.405523115563119	3.92897350592624	8.53092367932942e-05	0.000282970939680896	Dock8
ENSRNOG00000003585	103.517973594538	1.59252354178929	0.232165015627939	6.85944666332252	6.91277819923851e-12	6.22490568877241e-11	Sytl5
ENSRNOG00000010794	321.651622323907	1.59210791583072	0.157512454586504	10.1078223941736	5.10053467502301e-24	1.52848809605608e-22	Dennd3
ENSRNOG00000004367	720.691789088439	1.59125729829788	0.152213861132014	10.4540893087115	1.4034049766234e-25	4.84042320239165e-24	Elk3
ENSRNOG00000052514	18.5990843351394	1.5890651053553	0.577522423888654	2.7515210485778	0.00593192075613882	0.0138434203271055	NA
ENSRNOG00000011161	163.939101839164	1.58745723512734	0.204385863702107	7.76696199224943	8.03909532286288e-15	1.02407430314936e-13	Slc2a12
ENSRNOG00000038948	14.630687962901	1.58723525440591	0.608978630412304	2.60638908352381	0.00915024541577986	0.0204609591046234	Stab2
ENSRNOG00000000457	473.055261590691	1.58667453673568	0.25198553769325	6.29668889437294	3.04070684766366e-10	2.21627277413444e-09	Tap1
ENSRNOG00000024114	808.660511738416	1.58593865170665	0.15230664962311	10.4127998063849	2.16751421511706e-25	7.29689868367216e-24	Zdbf2
ENSRNOG00000016701	79.7838548136079	1.58473659072659	0.275230786386261	5.75784639332663	8.51938229553028e-09	5.09601794379233e-08	Gng8
ENSRNOG00000000963	297.451689688226	1.58452399004638	0.17229841377488	9.19639336968402	3.70165602856249e-20	7.81365729816655e-19	Tmem132c
ENSRNOG00000014061	200.078674404985	1.58430955915591	0.274489288337437	5.77184475486079	7.84083397805532e-09	4.72414123661343e-08	Dusp5
ENSRNOG00000021053	135.503292246854	1.58338784787625	0.21449269189467	7.38201303685348	1.55913921526787e-13	1.71074819058203e-12	Lsr
ENSRNOG00000024707	38.0076941173858	1.58180385676272	0.338948585864389	4.66679585851874	3.05933011600393e-06	1.27594238011754e-05	Tp73
ENSRNOG00000002145	9.79356773340259	1.58150596808898	0.691536393017182	2.28694539298048	0.0221990106331289	0.0454573669064182	Tmprss7
ENSRNOG00000011623	2275.16022498719	1.58099588534599	0.119188044320589	13.2647187422043	3.70809459615526e-40	3.96397480805369e-38	Rab3c
ENSRNOG00000052173	18.2083136505242	1.58028001512719	0.670030995373581	2.35851777908587	0.0183480808583262	0.0383492931729023	Ranbp3l
ENSRNOG00000018954	12.7031205942589	1.57976440644605	0.617752989613648	2.55727521032971	0.0105495716988307	0.0232456811300176	Tsnaxip1
ENSRNOG00000024111	47.4403458406089	1.5770070417684	0.374271474490448	4.21353789763278	2.51401381070262e-05	9.10383765048412e-05	Cage1
ENSRNOG00000000419	13.8595020422086	1.57644411406093	0.545639024653824	2.88917039073789	0.00386259711784407	0.00935704682138744	NA
ENSRNOG00000045728	109.457634041978	1.57587140405529	0.304097384422586	5.18212745251829	2.19369225029904e-07	1.08615098416756e-06	NA
ENSRNOG00000003985	759.421257524794	1.57549114596823	0.145201725662802	10.8503610323954	1.98639172116649e-27	7.99807063059986e-26	Tmem19
ENSRNOG00000012939	775.641401919864	1.57530470813174	0.139605644925986	11.2839613968827	1.57490722463226e-29	7.28843140918423e-28	Abca7
ENSRNOG00000002164	33.1569398945636	1.5749188932507	0.610480619799493	2.57980162215136	0.00988570860168221	0.0219282554591374	Nmu
ENSRNOG00000016997	10.7741461340401	1.57173257822455	0.674964726227792	2.32861439590861	0.0198795027302988	0.041220203029703	LOC689561
ENSRNOG00000015113	42.9518836101619	1.57132965416954	0.692164658617194	2.27016741552326	0.0231974272179449	0.0472583271530182	Mocos
ENSRNOG00000046468	22.9132662600475	1.57063548018778	0.470098966505771	3.34107409735924	0.000834549473893609	0.00231320157434044	Ptgfr
ENSRNOG00000042078	33.2170403569481	1.56867186852146	0.401335859035033	3.90862623712009	9.28224411169464e-05	0.000305728688940141	Icam4
ENSRNOG00000014837	106.232811310128	1.56712460030356	0.427481872718816	3.66594398573331	0.000246427865277713	0.000751409737660817	Emilin2
ENSRNOG00000061238	35.8566078632282	1.56677904117304	0.423658324360576	3.69821375170136	0.000217122018035859	0.000670211160029637	Wnt10b
ENSRNOG00000033498	768.787991805417	1.56394196545197	0.155913433024477	10.0308352854141	1.11568733192869e-23	3.20672396661265e-22	Cib1
ENSRNOG00000001953	187.294091016324	1.56246907521716	0.209740160034721	7.44954650057723	9.36616243929865e-14	1.0478179277257e-12	Bace2
ENSRNOG00000047549	29.4909688811329	1.56146763450221	0.469156350783863	3.32824575835607	0.000873947338130933	0.00241398569674123	LOC316124
ENSRNOG00000002321	11.5987737930495	1.56022325725808	0.599042663736106	2.6045277769154	0.00920009632148506	0.0205646564877411	NA
ENSRNOG00000017386	37.2430836459214	1.56018411540082	0.343028373444749	4.54826549691263	5.40898706580525e-06	2.16786414301513e-05	Il11
ENSRNOG00000016468	397.180765716687	1.55838865725592	0.16370695070565	9.51937990744179	1.74215486223917e-21	4.14129920438648e-20	Tpmt
ENSRNOG00000031126	96.0598596315316	1.55726547555279	0.300740903093837	5.1780966923109	2.24161049102308e-07	1.10687843803085e-06	Tecta
ENSRNOG00000004124	28.4662049771448	1.55689880089306	0.381616929723309	4.07974248422859	4.50856182080244e-05	0.000156744979239765	Grpr
ENSRNOG00000002365	435.802016653352	1.55630961930129	0.445455028580238	3.49375249901564	0.000476282348362656	0.00138175548771137	Itm2a
ENSRNOG00000028344	39.901094762282	1.5534203026382	0.407069967530897	3.81610147282678	0.000135576767228198	0.00043433987117621	Mmp11
ENSRNOG00000012789	33.0574790378563	1.55092577472503	0.397030033472086	3.90631852497897	9.37129639879595e-05	0.000308439499765916	Mlnr
ENSRNOG00000062068	29.931020502477	1.55089419328333	0.406850208547519	3.81195378716929	0.000137872657672245	0.000441231124343251	NA
ENSRNOG00000005451	170.395135780188	1.54977766151806	0.225666973020748	6.86754309136574	6.53170262557387e-12	5.89627278990076e-11	Dnah11
ENSRNOG00000022533	87.8328344769047	1.54955655451626	0.293996213811881	5.27066840223926	1.35927846792341e-07	6.93486195747695e-07	Micall2
ENSRNOG00000011989	4975.75184684278	1.54861670481264	0.109137381757653	14.1896083621599	1.06250445347911e-45	1.57907165931691e-43	Vat1l
ENSRNOG00000020743	64.1694273217731	1.54773198422708	0.302065729460382	5.12382515882219	2.99398630083374e-07	1.45597418407132e-06	Cyp2s1
ENSRNOG00000042905	81.8390282681776	1.54345662335716	0.295903881428882	5.21607427352426	1.82754919321173e-07	9.12526611633719e-07	RT1-T24-4
ENSRNOG00000061526	40.954134834374	1.54264646365118	0.348629336650821	4.42488999483212	9.64914396232983e-06	3.71809341550146e-05	Rsph6a
ENSRNOG00000030048	30.4105680368607	1.54242387699209	0.4433699541588	3478864236343	0.000503543620391877	0.00145346240024688	NA
ENSRNOG00000051169	15.1821060698291	1.54225008758529	0.538563682281006	2.86363551484444	0.00418809623492457	0.0100668506475241	Clnk
ENSRNOG00000003401	28.7870158967114	1.5419093653922	0.427956733071308	3.60295620149825	0.000314618557586982	0.000941589265338906	NA
ENSRNOG00000007584	418.306003962116	1.54160407183526	0.181617821336755	8.48817621799806	2.09905118396782e-17	3.42289524022584e-16	Ehd4
ENSRNOG00000023130	562.542192099622	1.54062307253984	0.140918898108818	10.9326931534063	8.04254379933951e-28	3.32619232244177e-26	Lyplal1
ENSRNOG00000039415	400.916913922155	1.54046195409087	0.164270255252737	9.37760735637013	6.74867446014666e-21	1.53059266912507e-19	Fchsd1
ENSRNOG00000013232	38.2328164293109	1.53903094074991	0.350315590162209	4.39326990853385	1.11658357717321e-05	4.25232245640132e-05	Nr6a1
ENSRNOG00000001692	224.935243386457	1.53849970090282	0.205020040368435	7.5041430005478	6.18317765957446e-14	7.06428047606383e-13	Chaf1b
ENSRNOG00000043410	159.298682909878	1.53666427115596	0.207854773227431	7.39297080983831	1.4358400691058e-13	1.58115400381049e-12	Cfap300
ENSRNOG00000007561	101.363327387711	1.53658961842624	0.309362838830875	4.96694956715946	6.80142668011908e-07	3.14680029644588e-06	Glb1l2
ENSRNOG00000050857	938.599795523655	1.53479286373591	0.110449422232087	13.8958885679895	6.70857662081426e-44	9.01711622268269e-42	Fut10
ENSRNOG00000028774	44.9666803060832	1.5325573437262	0.374150927206863	4.09609393505223	4.20179493911102e-05	0.000146623134496857	Vgll3
ENSRNOG00000005600	281.704975610383	1.53120323011132	0.189386439606984	8.08507321479234	6.21268637644795e-16	8.81738408085935e-15	Nr4a2
ENSRNOG00000015071	228.600633972807	1.53072651388367	0.217940345679396	7.02360322092664	2.16218276844049e-12	2.06395305520064e-11	Zim1
ENSRNOG00000033256	86.3948576831917	1.5280217819261	0.293783980220717	5.20117462081531	1.98032928403817e-07	9.85850199134472e-07	LOC691141
ENSRNOG00000021276	196.231956591729	1527361911638	0.230574879723807	6.62414706002468	3.49258928588454e-11	2.89020064037887e-10	Bmp2
ENSRNOG00000047860	23.7940588919889	1.52694647729797	0.508645496187223	3.00198564372215	0.00268224824830839	0.00671756377299321	Plin5
ENSRNOG00000025052	99.0057792630969	1.52405488681344	0.284517468578479	5.35663027802124	8.47883706983332e-08	4.45254644172804e-07	Stard5
ENSRNOG00000005806	26.1960441283421	1.51763130151942	0.397003285399042	3.82271723518357	0.00013198910845663	0.000423737425814402	Oxtr
ENSRNOG00000054052	251.334907616575	1.51608852458189	0.171575535099829	8.83627449391178	9.89634475578017e-19	1.83473815553409e-17	Ppp4r4
ENSRNOG00000049641	729.364601078822	1.51490759109242	0.125056443409938	12.1137907794684	8.9270994107848e-34	5.58860880921734e-32	Rab29
ENSRNOG00000024221	13.5362094122699	1.51446556814794	0.614544574902145	2.4643705761931	0.0137254122622332	0.0294726343420207	Mettl24
ENSRNOG00000000658	101.594495437895	1.51394724183547	0.275497284830808	5.49532545398854	3.89990509886435e-08	2.14020610048755e-07	Acacb
ENSRNOG00000052002	158.16795779676	1.51280023043143	0.262660432640884	5.75952843456923	8.43492500312729e-09	5.05045624163665e-08	NA
ENSRNOG00000020485	322.803479749039	1.51075726888668	0.227666733552154	6.63582792846015	3.22686105167686e-11	2.68122818293877e-10	Vav3
ENSRNOG00000005053	2064.28544591003	1.50909277313857	0.143265644072352	10.5335286970577	6.05222646214171e-26	2.16506261698533e-24	Egln3
ENSRNOG00000060492	118.682780129939	1.50828580019286	0.23202006764767	6.50066959933501	7.99632819147416e-11	6.2870055630171e-10	Hist1h2ah
ENSRNOG00000006227	107.418320755971	1.5082350787757	0.22185391514874	6.79832527528088	1.05842273830601e-11	9.33782222791206e-11	Ifih1
ENSRNOG00000021031	3752.31460612385	1.50591975360543	0.1076451124305	13.9896714268167	1.80242724542594e-44	2.47732105611926e-42	Grn
ENSRNOG00000009957	85.6414447175746	1.50501715802183	0.277210622177618	5.42914678448908	5.66240996559615e-08	3.03990761148598e-07	Slc25a13
ENSRNOG00000008758	133.688803054725	1.50232490814206	0.194720899119211	7.71527306487175	1.20723484221092e-14	1.50636538673145e-13	Tspan18
ENSRNOG00000011279	180.052427969555	1.50187505702169	0.208570181072228	7.20081389056084	5.98541982505653e-13	6.07852635566852e-12	Cmc2
ENSRNOG00000016769	24.5388228985193	1.50184906680879	0.508131537787895	2.95563049155925	0.00312030670348356	0.00771008469041355	Rab38
ENSRNOG00000025528	4389.02905280412	1.50128243753014	0.101217543060183	14.8322355210449	9.06626255671736e-50	1.69113550547748e-47	Efr3a
ENSRNOG00000017448	33.0992417432913	1.50117564672567	0.397905684331811	3.77269213745096	0.000161495512695377	0.000509164879625991	Exoc3l2
ENSRNOG00000010630	637.077151752534	1.50064920854835	0.118130527165456	12.7033142453222	5.66776107487432e-37	4.42763557473088e-35	Prcp
ENSRNOG00000006623	75.7279749792229	1.50011649999997	0.374655521082542	4.00398877258098	6.2283321796287e-05	0.000211219737989531	Cd302
ENSRNOG00000024523	71.1262354674216	1.49954112755131	0.377905071189101	3.9680365305311	7.24672274741735e-05	0.000242975223446055	Dnai2
ENSRNOG00000039284	208.340736735325	1.49830036332576	0.170623003900688	8.78135028145361	1.61523650436786e-18	2.93212743791902e-17	Haus4
ENSRNOG00000013415	126.639005902717	1.49810336738934	0.188628611271848	7.94207918559237	1.98819938245091e-15	2.69216923786686e-14	Ptpn18
ENSRNOG00000020653	207.186124572556	1.49662042423832	0.203875002249472	7.34087263139294	2.12205683944906e-13	2.28317828282101e-12	S1pr2
ENSRNOG00000058688	24.9313699764962	1.49591303343526	0.478856110422772	3.12393013449185	0.00178452823864936	0.00462843022169556	NA
ENSRNOG00000031167	622.940605663471	1.49538023098563	0.494850956703594	3.02188004434098	0.00251210076329506	0.00632890856409433	Srxn1
ENSRNOG00000057867	110.10131356245	1.49521275396121	0.327559836321941	4.5647011268245	5.00206443753749e-06	2.01360356569446e-05	Mns1
ENSRNOG00000052665	53.599377901704	1.49515803222192	0.318589004317199	4.69306225877553	2.69145536154428e-06	1.13466908687852e-05	Onecut2
ENSRNOG00000018516	74.9705879788414	1.49466996909266	0.303564842662983	4.92372554074729	8.49119076002025e-07	3.86535993891173e-06	Impa2
ENSRNOG00000059475	14.4310676631616	1.49312575523982	0.611551628537199	2.44153671671402	0.0146249010740109	0.0311988787061407	NA
ENSRNOG00000047322	27.621986600603	1.49266447621017	0.428478382650518	3.48364010099348	0.000494644155069248	0.00143116415869988	Crb3
ENSRNOG00000001103	786.399692223555	1.49212980689041	0.11020153322966	13.5400095004196	9.07771776075074e-42	1.07753688744496e-39	Sdk1
ENSRNOG00000011954	77.0983726716966	1.4920399255138	0.241287353390306	6.18366401947421	6.2630594227846e-10	4.38822254689546e-09	Kiss1r
ENSRNOG00000008210	44.3958916013772	149162447787	0.360917465752948	4.13286864562834	3.58263493725117e-05	0.000126405262792803	Ky
ENSRNOG00000003949	128.937798703093	1.49135838753101	0.210778425880721	7.07547929205511	1.48933100994887e-12	1.44429553643848e-11	NA
ENSRNOG00000019440	11.4152483405891	1.49076415204449	0.637347197833153	2.33901420938661	0.0193346981093475	0.0402228612084753	Kcnn4
ENSRNOG00000001704	39.7810163604505	1.48983271566934	0.35445609719297	4.20315161022116	2.63224156124061e-05	9.50372817291691e-05	Runx1
ENSRNOG00000000802	486.782780567417	1.48843320889094	0.121359125166256	12.2646995588659	1.40131081249686e-34	9.08367434483781e-33	Tbc1d32
ENSRNOG00000012677	15.327010291839	1.48565165926602	0.56750146392096	2.6178816332938	0.0088477490126585	0.0198401437624383	NA
ENSRNOG00000026111	41.7830939933146	1.48286526593692	0.388558583376674	3.81632353363665	0.000135454870245731	0.000434025421225586	Morn5
ENSRNOG00000012665	178.238902796709	1.47969728826287	0.178951450291468	8.26870799791118	1.35418486204277e-16	2.0509112906497e-15	Nmrk1
ENSRNOG00000010535	802.375716684916	1.47893297988544	0.230388123926985	6.41931083372226	1.36892642841764e-10	1.04484238461271e-09	Cdh18
ENSRNOG00000015829	14.1741498106879	1.47843240168907	0.622528783825165	2.37488199759175	0.0175545612607875	0.0368508704463936	Trpm1
ENSRNOG00000020117	198.740092892229	1.47765630480901	0.199921245789214	7.39119196149352	1.45518353108769e-13	1.60052677185818e-12	Brms1
ENSRNOG00000020525	918.300205562529	1.47587607256284	0.229487608844197	6.43117979221631	1.2661728362314e-10	9.72097414796723e-10	Col5a3
ENSRNOG00000025115	516.936909792434	1.47390881910479	0.198870685511705	7.41139306334838	1.24979554039845e-13	1.38378331184032e-12	Exph5
ENSRNOG00000002414	245.079109863392	1.47372327625131	0.242328933701069	6.0814994468191	1.19063777017323e-09	8.0342777551741e-09	Tfcp2l1
ENSRNOG00000048875	25.3395408268484	1.47154742448396	0.477205991203502	3.08367340647327	0.00204461914850281	0.0052434957961043	Znrf4
ENSRNOG00000059761	12.9332377877527	1.47101423847758	0.571593443259633	2.57353238709109	0.0100666224753957	0.0222970869805202	NA
ENSRNOG00000018070	320.308588857203	1.46938776436945	0.138387454285847	10.617926111527	2.45964872424986e-26	9.03330568961833e-25	Rnf182
ENSRNOG00000043186	325.325333085997	1.46893978702338	0.211280874354087	6.9525450020695	3.58754336259924e-12	3.35106247666398e-11	Ppil6
ENSRNOG00000061365	53.0866493986137	1.46848880949674	0.315220088109248	4.65861429804497	3.18345033799917e-06	1.32267917904422e-05	NA
ENSRNOG00000024917	26.2125392542693	1.46789788044495	0.445214745798568	3.29705584618952	0.000977040719069571	0.00267891170610346	Flacc1
ENSRNOG00000003189	200.471947691232	1.46784510284255	0.173898776940035	8.44080176221541	3.1516827566667e-17	5.04932171707865e-16	Cited1
ENSRNOG00000000795	74.370128257665	1.46749216708458	0.246432172633625	5.95495365479866	2.60145540147480e-09	1.67445791334364e-08	RT1-N3
ENSRNOG00000002309	25.5077961115503	1.46665217514459	0.49725973073142	2.9494690289666	0.00318320476054214	0.00785064530797494	Hlx
ENSRNOG00000015701	510.606798229103	1.46595037185228	0.158986898644637	9.2205734205114	2.95515593738851e-20	6.33297192678335e-19	Rreb1
ENSRNOG00000040266	95.9731479984121	1.46570904065068	0.356314014948722	4.11353182630667	3.89651291507556e-05	0.000136767004776462	Cdkl4
ENSRNOG00000053735	101.431147309752	1.4639068008113	0.360213613122771	4.06399632740244	4.82395850362507e-05	0.000166979665681246	Hebp2
ENSRNOG00000001700	1694.32813533131	1.46062959341666	0.111280967717444	13.1256011102041	2.34911314364482e-39	2.27205228919721e-37	Whrn
ENSRNOG00000016366	29.7794610422867	1.46005813915157	0.438506018911494	3329619380769	0.00086964774653718	0.00240344805931861	Colec12
ENSRNOG00000023920	32.7985341985786	1.45996325666746	0.40962926174363	3.56410880036493	0.000365094505845633	0.00108325394690118	NA
ENSRNOG00000043167	108.390527445983	1.45991382460872	0.231140909259132	6.31612045348497	2.68211027349309e-10	1.97220337085494e-09	Itga9
ENSRNOG00000012168	665.600600130204	1.45876757973641	0.154355941139881	9.45067335253681	3.36657949141494e-21	7.83962714688727e-20	Fbxl21
ENSRNOG00000010556	2138730454071	1.45691289895734	0.163345508612695	8.91921003112365	4.6962598380942e-19	8.88691820293602e-18	Intu
ENSRNOG00000046700	79.5016019097928	1.45611547590796	0.347229375855973	4.19352617363785	2.7465137024004e-05	9.87923464775273e-05	Mettl27
ENSRNOG00000031004	135.249148175482	1.45583630106118	0.267341626611677	5.44560276494403	5.16302442771283e-08	2.78818571753591e-07	Cyp2j4
ENSRNOG00000028581	160.447773655391	1.45573413326104	0.193422733146626	7.52617910821011	5.22466605128513e-14	6.02947572080128e-13	Ccdc138
ENSRNOG00000022791	17.2875569846787	1.45550504424821	0.47911876735334	3.03787942244143	0.00238249264470968	0.00602711950529932	RGD1560556
ENSRNOG00000046191	19.0504835572988	1.45420014941647	0.487920998329443	2.98040083209249	0.00287871429060985	0.00717324117125791	Cgas
ENSRNOG00000037340	382.571728601263	1.45404124472994	0.137894936423257	10.5445586505576	5.38249769336332e-26	1.93685153217877e-24	Epha10
ENSRNOG00000058939	18.9087291015526	1.45365559561123	0.523518190211244	2.77670503679093	0.00549129876641309	0.0128991186648717	Spem2
ENSRNOG00000010381	965.462081189801	1.45276373358082	0.14582615215101	9.96229902628452	2.2284876319494e-23	6.27684960123808e-22	Mknk1
ENSRNOG00000009148	20.7129940567772	1.45205834493016	0.474672822476624	3.05907200954542	0.00222023775801555	0.00564949139985026	Cyb5rl
ENSRNOG00000003221	11.497791921352	1.45164386236298	0.615034128382862	2.36026554523056	0.0182618577272492	0.0381909117096575	Myoc
ENSRNOG00000038365	108.315506099462	1.44994966187213	0.375508194742577	3.86129965250457	0.000112785475723889	0.00036620221957952	Plekha2
ENSRNOG00000031306	48.4267222835572	1.44663001945954	0.380246349962972	3.80445471626595	0.00014211690665662	0.000453385175162831	Zfp804b
ENSRNOG00000006094	619.461824106379	1.44595706930664	0.456175771224831	3.16973666844307	0.00152577145661196	0.00401599744087353	Cd44
ENSRNOG00000003616	689.277497725195	1.44431497314278	0.143125527938927	10.0912464320067	6.03976693622292e-24	1.79523479014886e-22	Grem2
ENSRNOG00000038720	18.6560047000025	1.44308047368456	0.548674835682889	2.63011966256567	0.00853548181951911	0.0192153457710356	Cdkl1
ENSRNOG00000004400	35.9721269531452	1.44256519242643	0.363783735071458	3.96544719665123	7.3258469162493e-05	0.000245313210531301	Avpr1a
ENSRNOG00000005872	63.7886915511862	1.44045761288157	0.274030249874865	5.25656424259493	1.46771521308898e-07	7.45273169312958e-07	Tcf7
ENSRNOG00000027592	390.739972856744	1.44028799991642	0.274609027369206	5.24486763495935	1.56394564741374e-07	7.91060499023881e-07	Rerg
ENSRNOG00000046864	75.3840725185377	1.43946976919356	0.310630348823682	4.63402811297948	3.58618261522695e-06	1.47713876084607e-05	Acot4
ENSRNOG00000032946	72.5892739310973	1.43722494380728	0.260659860014684	5.51379465839626	3.51178306725996e-08	1.93768169240906e-07	Pdzd7
ENSRNOG00000036682	667.633848711428	1.43574995707825	0.10562452973656	13.5929595204749	4.40885705042515e-42	5.26757561318769e-40	Pycr1
ENSRNOG00000024975	94.2958081840639	1.43486399722954	0.252329834730828	5.68646192298339	1.29698287228143e-08	7.5529935983767e-08	Atp8b3
ENSRNOG00000017165	341.336922502057	1.43457872783787	0.180386159238066	7.95282040427818	1.82312547740568e-15	2.47598318922554e-14	Akr1e2
ENSRNOG00000012040	22.8690030825607	1.43383247794556	0.48448763176403	2.95948210839758	0.00308156595031587	0.00762466507468518	Slc25a48
ENSRNOG00000029740	23.8140624167484	1.43372337915246	0.473628702350606	3027104083931	0.00246908924107631	0.00622894718836253	Slc35g1
ENSRNOG00000045829	314.191485590344	1.43362082947502	0.159566354597929	8.98448067631433	2.59959045661062e-19	5.0392909381593e-18	Thbs1
ENSRNOG00000009505	31.0148901893059	1.43321112957022	0.401768192382255	3.56725882422921	0.000360735132697825	0.00107101481658539	Cd164l2
ENSRNOG00000054049	78.8486733612726	1.43239345246055	0.296420779978054	4.83229769710005	1.3496623254757e-06	5.94072412947164e-06	Prelid2
ENSRNOG00000001728	122.22379987166	1.43178325560506	0.225835336256992	6.33994342663783	2.29849547515203e-10	1.70590731976366e-09	Fam43a
ENSRNOG00000019661	93.4373154378546	1.42964751352149	0.448166916248365	3.18998895654584	0.00142278230494623	0.00377098166368235	Gdf15
ENSRNOG00000014124	47.3077593265498	1.42607650021344	0.328266378091001	4.34426610640614	1.39742040605935e-05	5.25938748667179e-05	Nod2
ENSRNOG00000043417	21.1304600295101	1.42594836609152	0.484586055092702	2.94261122685162	0.00325456849042131	0.00800642623495526	Prcd
ENSRNOG00000048187	1213.11467725136	1.42324835765375	0.131938196882927	10.7872351697867	3.95509612248245e-27	1.56153687082029e-25	Epop
ENSRNOG00000012502	599.494201509418	1.42177021721295	0.151001276573335	9.41561720190131	4.70311048038698e-21	1.08826404533511e-19	Stk17b
ENSRNOG00000051684	11.0500103150382	1.4207970681923	0.610289407714474	2.32807099424053	0.019908334203663	0.0412706225043047	St8sia6
ENSRNOG00000023733	11.191978438678	1.41913955092033	0.611244760296693	2.3217205988506	0.020247985051902	0.0418987057673499	RGD1560821
ENSRNOG00000010775	1180.41325252587	1.41854869629348	0.340116782349248	4.17076948245631	3.03572827989158e-05	0.000108279244793011	Arrdc4
ENSRNOG00000025003	205.240473068513	1.41787165426294	0.224196179649189	6.32424538402731	2.54473068513589e-10	1.87950209795087e-09	NA
ENSRNOG00000056434	33.7102528875394	1.41648897402913	0.375740135912877	3.76986336737146	0.000163336942630213	0.000514172431768604	NA
ENSRNOG00000010875	160.058152701208	1.4141045134536	0.234477644780202	6.03087136421544	1.63077960227561e-09	1.08437853907142e-08	Fam241a
ENSRNOG00000030321	17.9607248390002	1.4131812489758	0.515139203050875	2.7432997539429	0.00608251334539344	0.0141713413145287	LOC502176
ENSRNOG00000023148	1306.7139301249	1.41312766954725	0.226023648999582	6.25212306677637	4.04910115974672e-10	2.91178478364162e-09	Col11a1
ENSRNOG00000061429	35.2427884693788	1.41147104574941	0.474410298134128	2.97521164970655	0.00292786463716296	0.00728776764261151	Rph3al
ENSRNOG00000056996	25.688614885682	1.41110757223115	0.488277995818733	2889967568301	0.0038528157254882	0.00933582601563153	Cfap65
ENSRNOG00000007454	104.822332948158	1.40985827738167	0.232365177202176	6.06742496598353	1.29977308215656e-09	8.73523968449333e-09	Aloxe3
ENSRNOG00000000503	1576.56489090447	1.40980986596571	0.132512946689314	10.6390349108387	1.96150438539945e-26	7.28786588721585e-25	Ppard
ENSRNOG00000015491	714.29255572311	1.40974101285268	0.112272729434835	12.556397443521	3.66650263166065e-36	2.61811203542019e-34	Rcl1
ENSRNOG00000039489	18.4340843700719	1.40846250275836	0.478194662101264	2.94537479061215	0.00322563672870861	0.00794350524057569	Tmem253
ENSRNOG00000015618	428.521106432724	1.40740072463039	0.233760498639374	6.02069525357066	1.73669466402095e-09	1.15024559631532e-08	Wnt5a
ENSRNOG00000008749	603.109480516177	1.40631326945259	0.18745156353708	7.50227548341789	6.27193830158827e-14	7.16121375097024e-13	Col5a1
ENSRNOG00000057945	178.894537417044	1.40592678767341	0.164521717780823	8.54553919468792	1.27937531961836e-17	2.12415811467972e-16	Fancg
ENSRNOG00000032376	144.646961278554	1.40426016837866	0.208597159607836	6.73192372810193	1.67434411389594e-11	1.44100802269387e-10	NA
ENSRNOG00000046492	38.168551399547	1.40207698005912	0.336074126778071	4.17192776337998	3.0203339799735e-05	0.00010777221384719	Nemp1
ENSRNOG00000000459	140.905356689058	1.40200961245891	0.319181291276059	4.39251814181777	1.12045277174286e-05	4.26528043887119e-05	Psmb9
ENSRNOG00000020864	63.8219425107462	1.40197947977165	0.300447860289482	4.66629876618472	3.06673698655723e-06	1.2781566829518e-05	Kirrel2
ENSRNOG00000024425	30.5261035767301	1.40169157532099	0.424137035520456	3.30480825283503	0.00095041398263807	0.00261099603285602	LOC100910636
ENSRNOG00000013267	68.1738053649557	1.40157474432648	0.352580582745788	3.97518982302273	7.03231431973216e-05	0.00023626301371936	Helz2
ENSRNOG00000007255	18.8891039237204	1.40149751035281	0.552148755262836	2.53826074403746	0.0111404947957381	0.0243995667237621	Zpbp2
ENSRNOG00000003291	2883.36099383283	1.39901418745264	0.165795765667485	8.43817803078558	3.22322428012321e-17	5.15941679865607e-16	Creg1
ENSRNOG00000051960	489.052163282264	1.39891809262521	0.130064380721743	10.7555818500226	5.57808643871378e-27	2.1834565331839e-25	Dnajc12
ENSRNOG00000001360	23.9450116992774	1.39770999957713	0.429024565654849	3.25787871247819	0.00112248370707745	0.00303715248155354	Stag3
ENSRNOG00000039357	13.625383221227	1.39601633706116	0.598961659282018	2.33072737699868	0.0197677396451574	0.0410256903625656	Niban3
ENSRNOG00000031247	89.8825634925026	1.39526243887907	0.253717969533729	5.49926535137899	3.81376848250509e-08	2.09631404688204e-07	Lekr1
ENSRNOG00000016066	170.736066430206	1.39467519140422	0.246156388880037	5.66580943825881	1.46332083436856e-08	8.45967895390804e-08	Bambi
ENSRNOG00000019358	55.7354603816055	1.39456936615299	0.312714182573269	4.45956545583358	8.21259899186358e-06	3.19689756327228e-05	Esr1
ENSRNOG00000012262	150.183167504687	1.39360390489065	0.220950895314714	6.30730146128469	2.83942452820275e-10	2.07868163298143e-09	Depdc7
ENSRNOG00000049856	105.964565873772	1.39353868830215	0.227823212305	6.11675462830603	9.55002397174369e-10	6.53836847204025e-09	Zfp617
ENSRNOG00000060680	58.3539660579957	1.3914323931105	0.286899574356382	4.84989354282584	1.23527754194474e-06	5.49012240864329e-06	NA
ENSRNOG00000042758	391.325600707686	1.39123526984606	0.17310787502815	8.03681097477408	9.22067445391095e-16	1.28863860105116e-14	Tmem243
ENSRNOG00000021118	6365.64078983202	1.38999880665441	0.104983999892281	13.240101425747	5.14792607336769e-40	5.43954269486482e-38	Nomo1
ENSRNOG00000001336	702.052686743806	1.3892906701706	0.168688942739899	8.23581348964139	1.78341592909193e-16	2.65479179021177e-15	Orai1
ENSRNOG00000042727	29.7458135535654	1.38788193169497	0.413799362282178	3.35399727065927	0.000796531484728309	0.00221555014315787	RGD1563159
ENSRNOG00000042321	44.7714182444966	1.3878526176274	0.336910255406578	4.11935402783322	3.7993602209733e-05	0.000133433822938313	NA
ENSRNOG00000059428	40.8711919378329	1.38726097066418	0.382420737623575	3.62757778065292	0.000286092603781095	0.000862388293939538	NA
ENSRNOG00000009325	1821.08773392636	1.3872543119268	0.11654188791544	11.9034824022532	1.13509557137442e-32	6.56631235592541e-31	Fuca1
ENSRNOG00000022402	1651.37923050689	1.38587971818575	0.133622374417389	10.3716142167685	3.33837138718187e-25	1.10462503446695e-23	Luzp1
ENSRNOG00000008062	22.6318157196922	1.38211436121434	0.416504032670252	3.31836969825587	0.000905445565643401	0.00249646228355375	Dqx1
ENSRNOG00000018327	69.020593158846	1.38187910714784	0.274186977705943	5.03991516559137	4.65738249850317e-07	2.20504926373058e-06	Fank1
ENSRNOG00000000827	106.870772761217	1.38145795701403	0.286788908962052	4.81698529421451	1.45743425137156e-06	6.37976487429889e-06	Ier3
ENSRNOG00000019577	122.233469584881	1.38124017687935	0.435098954544789	3.17454262404385	0.00150072847584823	0.0039552071133947	Adamts19
ENSRNOG00000002093	398.365534288896	1.38071622802672	0.165409264521837	8.34727263928094	6.98573330758923e-17	1.08865477291331e-15	Tgfbr3
ENSRNOG00000011363	166.855671520659	1.38069897599888	0.203680000411686	6.77876557938021	1.2120700583445e-11	1.05961935277559e-10	Napepld
ENSRNOG00000024237	52.7187097963023	1.38008635806151	0.337348606078177	4.09097987421858	4.29554411372884e-05	0.000149752646633726	Scel
ENSRNOG00000008552	71.2360184943208	1.37848922925199	0.287752056777553	4.79054518215879	1.66328763023221e-06	7.22378186758013e-06	P2rx3
ENSRNOG00000014490	190.870609678067	1.37818451423969	0.270655137149531	5.09203161171952	3.54247021448583e-07	1.70501199370197e-06	Bdh2
ENSRNOG00000000407	357.426715801216	1.37805847300249	0.154288595825462	8.93169365907906	4.19535864941922e-19	7.97205364983194e-18	Dcbld1
ENSRNOG00000014866	725.047761421782	1.37756297531487	0.153526281013152	8.97281537873547	2.89030301452402e-19	5.57916991610339e-18	Pign
ENSRNOG00000008277	1347.74173615038	1.37735558695946	0.0917516438113921	15.0117810400302	6.14745889989716e-51	1.248617207668e-48	Bag1
ENSRNOG00000055426	30.0980296904365	1.37728221363323	0.421532314264359	3.26732297151834	0.00108569743662763	0.00294809107866207	Rab42
ENSRNOG00000033076	793.353528334014	1.37621233925363	0.158549141473062	8.68003652664027	3.95641740591906e-18	6.86831055842359e-17	Thnsl1
ENSRNOG00000015105	315.059228602101	1.37480227370862	0.220177972182798	6.2440500295244	4.26383512474762e-10	3.04940947106364e-09	Bspry
ENSRNOG00000048676	30.0612495486992	1.37465031125755	0.42301350441116	3.24966058275393	0.0011554282325444	0.00311660441064065	Pip5kl1
ENSRNOG00000015916	147.523529200849	1.37401626940595	0.228911565327443	6.00238903368865	1.94435141710322e-09	1.27851596779305e-08	Ttc38
ENSRNOG00000017619	194.575088685346	1.37260508478155	0.586644497043655	2.33975617550097	0.0192963329098815	0.0401521873184558	Aldh1a1
ENSRNOG00000013954	450.403237546173	1.37213494280362	0.203533564874264	6.74156591150596	1.5668862516319e-11	1.35234564116295e-10	Alpl
ENSRNOG00000022382	13.2291024894423	1.3717534097683	0.565329159628655	2.42646852086908	0.0152465729512671	0.0323890009935111	NA
ENSRNOG00000026060	22.0834334179247	1.37006400270003	0.507878975389352	2.69761905707891	0.00698373070610228	0.0160239233472511	Arsi
ENSRNOG00000012030	115.84002475244	1.36987779158759	0.250113873758183	5.47701641258026	4.32557111075504e-08	2.36104627962383e-07	NA
ENSRNOG00000054561	78.8609352232279	1.36977385078867	0.255580432283696	5.3594629234691	8.34697215456034e-08	4.39213157701103e-07	Isg20
ENSRNOG00000010694	1053.70651937011	1.36914141874252	0.384697373904417	3.55900900712336	0.000372256766565803	0.00110235763693875	Tpbg
ENSRNOG00000010362	196.308737370708	1.36661563369429	0.341402247081284	4.00294856105302	6.25579074601121e-05	0.000212084300513882	Anxa2
ENSRNOG00000017659	780.342705464312	1.36615534866463	0.459803399124195	2.97117279095108	0.0029666481578262	0.00737526565008337	Hs3st2
ENSRNOG00000021359	161.726067145335	1.36604015363425	0.191232628866041	7.1433424397003	9.10883211173577e-13	9.07408452329864e-12	Mtfr1
ENSRNOG00000031478	64.1112086378575	1.36387962899959	0.326179233927515	4.18138093151164	2.89743969557229e-05	0.000103690676654388	Zfp663
ENSRNOG00000045846	304.503289054675	1.36009975870744	0.191101972575179	7.11714138990574	1.10188437771931e-12	1.08526112202095e-11	Rfx2
ENSRNOG00000002905	36.6814924863328	1.35999512672694	0.548690526708053	2.47861965995007	0.0131891862759605	0.0283979181536582	Ccdc103
ENSRNOG00000008989	237.181190871706	1.35925537168225	0.192609550614437	7.05705073993547	1.70073535727721e-12	1.63973851956896e-11	Cryl1
ENSRNOG00000015076	99.151057416093	1.35699400356892	0.309886062745783	4.37900947059417	1.19219951523737e-05	4.52333066387281e-05	Cyp26b1
ENSRNOG00000029242	264.099764067947	1355900552165	0.205299252919748	6.60450797010462	3.98839755332075e-11	3.26063986022823e-10	Plekho2
ENSRNOG00000005580	51.5636705680133	1.35589968744359	0.32208913398003	4.20970329141143	2.55706272884607e-05	9.24873499867553e-05	Itgb4
ENSRNOG00000018792	20.0205725716829	1.35544938848189	0.541802367856017	2.50174135237833	0.0123584174722042	0.0267716855492124	Tekt4
ENSRNOG00000049943	50.8772820080541	1.35489291521965	0.310864972366873	4.35846118301372	1.30980147498191e-05	4.945914266199e-05	Sinhcaf
ENSRNOG00000026585	15.1870102125476	1.35427713920624	0.574080501876317	2.35903699007359	0.0183224293172289	0.0383088193891049	Lrrc66
ENSRNOG00000047005	37.2233368076241	1.35295449226516	0.356421026909215	3795944655672	0.000147082310948381	0.000468000808378834	Kcnk5
ENSRNOG00000002775	435.302404234638	1.35261597271324	0.124561807277663	10.8589944403913	1.8072828403905e-27	7.29296475106807e-26	Npl
ENSRNOG00000007062	53.9186379704146	1.34975702773522	0.290855291427377	4.64064800441233	3.47318310542662e-06	1.43253129889889e-05	Rin3
ENSRNOG00000007763	1308.6750450053	1.34852965200945	0.143719612685928	9.38305932507904	6.40856982577334e-21	1.46070643909148e-19	Plod1
ENSRNOG00000003400	37.9467462973506	1.34830577017191	0.359552441395804	3.74995581990127	0.000176865728406699	0.000553045760395904	Fmo4
ENSRNOG00000023348	120.241733073821	1.34825009076153	0.19562069232938	6892165009269	5.49495796525789e-12	5.0098669129633e-11	Tbc1d2
ENSRNOG00000024689	314.449407910392	1.34658553956816	0.300013291940142	4.48841959921173	7.17534945780929e-06	2.82015454931743e-05	Hopx
ENSRNOG00000004417	142.445180814345	1.34593910978098	0.225086575770366	5.97965074182885	2.23616545867653e-09	1.45871615380899e-08	Fam117a
ENSRNOG00000009756	1824.73812194342	1.34591286867778	0.101847494650061	13.2149825904134	7.19029534506695e-40	7.46810221067181e-38	Pacsin2
ENSRNOG00000014678	124.371740186966	1.3459093323704	0.265330026698618	5.0725858249703	3.92446041174203e-07	1.87553297585998e-06	Fzd5
ENSRNOG00000051836	60.0532014530369	1.34470617415592	0.266007211927218	5.05514931122938	4.30054179812315e-07	2.04670408929162e-06	Zfp92
ENSRNOG00000059461	55.9106295426925	1.34285431436539	0.349752688009444	3.83943958231745	0.000123315469954323	0.000398199397768067	B4galt1
ENSRNOG00000022321	92.3604167535948	1.3428408141954	0.287857648474831	4.66494748814295	3.08695860081761e-06	1.28629138871543e-05	Hapln3
ENSRNOG00000004466	547.321960339998	1.34264040957927	0.123807991889828	10.8445374897449	2.11703911640648e-27	8.4681564656259e-26	Fam210b
ENSRNOG00000025735	41.0460906564698	1.34223774483248	0.322433072600681	4.1628414045937	3.14311685287604e-05	0.000111847724490119	Wdr86
ENSRNOG00000057072	28.7940788209519	1.34186362249874	0.406269253072632	3.30289238565353	0.00095693103598572	0.00262771508754979	Slc12a3
ENSRNOG00000024620	42.6391143926392	1.33812191030689	0.379815808400043	3.52308113752206	0.000426560752137026	0.0012490037720751	NA
ENSRNOG00000009555	17.5572392631919	1.33757464141077	0.539489808561574	2.47933254749909	0.0131628520045165	0.028347895221791	Lrriq3
ENSRNOG00000015787	561.87409873954	1.33732094733795	0.108678987147583	12.305239333174	8.48844387698788e-35	5.60176007477756e-33	P3h4
ENSRNOG00000009599	205.052383379901	1.33560565912382	0.176100605611269	7.58433314006929	3.34201454877154e-14	3.97734543955363e-13	Rwdd2a
ENSRNOG00000015297	18.2146927447196	1.33469792076301	0.467090175553991	2.85747376120681	0.00427027938458617	0.010245198466594	RGD1561662
ENSRNOG00000026415	65.171695121425	1.33436534872424	0.41436104243396	3.22029634080986	0.00128058145843416	0.00342989436779143	Col14a1
ENSRNOG00000004828	222.575865464292	1.33377207671845	0.218975941528774	6.09095258322338	1.12240795050553e-09	7.6047506802228e-09	Acvr1c
ENSRNOG00000046338	253.637734628181	1.33328667961771	0.171566258252217	7.77126396064234	7.77067737349674e-15	9.92648374476034e-14	LOC100909824
ENSRNOG00000002218	119.953872559565	1.3327684234148	0.218151738297595	6.10936421508908	1.00028818068205e-09	6.83561418424964e-09	Stbd1
ENSRNOG00000060675	28.5586456453805	1.33195297014798	0.402604935021805	3.30833741537679	0.000938516608319921	0.00258159020528728	NA
ENSRNOG00000025781	23.5756785395304	1.33054330961328	0.439483519885846	3.02751582120504	0.00246572806346495	0.00622132629401509	Sec31b
ENSRNOG00000024651	33.7965300125086	1.32964548762145	0.384746381237992	3.45590121820789	0.000548456275808361	0.0015721782533757	Greb1
ENSRNOG00000023366	77.424346846347	1.32953849049682	0.413419967037185	3.21595132432788	0.00130012882035975	0.00347691731481174	Styxl1
ENSRNOG00000019257	245.66148849037	1.32870235602761	0.167067443438394	7.95308965458354	1.81916595049399e-15	2.47244264498365e-14	Kif27
ENSRNOG00000012160	79.9288129682637	1.32825921390037	0.250634477269774	5.29958698567507	1.16064930247156e-07	5.9714802277456e-07	Syk
ENSRNOG00000008757	592.340670238345	1.32656339669454	0.131088336504118	10.1196142393101	4.52194315483652e-24	1.36404489885168e-22	Tmem218
ENSRNOG00000053984	21.7590198203428	1.32287918607617	0.492110031226007	2.68817764754854	0.00718431642112848	0.0164449416702014	NA
ENSRNOG00000020588	91.0102754140771	1.32275193403482	0.222978392787825	5.93219781296692	2.98906189196302e-09	1.90848939521775e-08	Efna4
ENSRNOG00000046168	5011.5368925717	1.32040345121482	0.131343637475611	10.0530446437499	8.90720839335338e-24	2.6010186809984e-22	Ppm1l
ENSRNOG00000027145	124.115871823543	1.31887109860068	0.245634232892741	5.36924793856637	7.90656583744491e-08	4.17843375277517e-07	Rora
ENSRNOG00000061215	487.015294642552	1.31812641381117	0.294157904316757	4.48101646927621	7.42883779180281e-06	2.91063548560442e-05	Crym
ENSRNOG00000051819	93.0871491424295	1.3171366594706	0.285501047097737	4.61342146678606	3.96093965570653e-06	1.62163442119407e-05	Sdr42e1
ENSRNOG00000046863	148.524830182982	1.31661694138727	0.208902897819395	6.30253076970495	2.92824383043907e-10	2.13856561008494e-09	C1ql2
ENSRNOG00000049063	43.8770529633329	1.31613522265057	0.358283930169961	3.67344195991773	0.000239305052169136	0.000731888297415393	NA
ENSRNOG00000010514	1239.57382833671	1.31600805404263	0.123942668530085	10.617877359347	2.46093338809077e-26	9.03330568961833e-25	Cachd1
ENSRNOG00000008945	1911.35582554297	1.31537681382306	0.129816943331513	10.1325511144103	3.96175908889557e-24	1.20500758976724e-22	Nans
ENSRNOG00000032208	337.571552527956	1.31531928141674	0.137562362609234	9.56162177261451	1.15925657820124e-21	2.80678281450578e-20	Eda
ENSRNOG00000004179	19.8883169295996	1.31301484342401	0.513097160907713	2.5589984577213	0.0104974207116637	0.0231475091205322	Nts
ENSRNOG00000003649	1429.63894473184	1312647169817	0.101507212319291	12.9315655491362	2.98674467552658e-38	2.65037343051582e-36	Qsox1
ENSRNOG00000025360	18.8224066503626	1.31246434084965	0.48069576649659	2.73034304091163	0.00632684527726707	0.0146844504403812	Exd1
ENSRNOG00000029235	146.778195123626	1.3114168833422	0.202669506966741	6.47071630542532	9.7539413522837e-11	7.60349884519173e-10	Sfmbt2
ENSRNOG00000014293	409.550073713457	1.31115156449328	0.145483343325598	9.01238268602931	2.01627362742624e-19	3.92936907349166e-18	Nkd1
ENSRNOG00000051346	116.666574899806	1.30914198631129	0.232553951146154	5.62941192725006	1.80825075970906e-08	1.03328614840518e-07	NA
ENSRNOG00000013877	186.084133737102	1.30780822997496	0.209410203746667	6.2451982118172	4.23263018095734e-10	3.03210988749384e-09	Ttc23
ENSRNOG00000010248	8275.72105173984	1.30652113275465	0.189989211662454	6.8768174851733	6.12044422760265e-12	5.55519962664232e-11	Serpini1
ENSRNOG00000020275	27.195207392226	1.30487739157924	0.494719957933159	2.63760814710358	0.00834929981577446	0.0188217043571781	Ccr10
ENSRNOG00000037310	68.3210177572194	1.30481782002954	0.262880500981947	4.96353976485744	6.92198610383542e-07	3.19772317356865e-06	Riiad1
ENSRNOG00000012655	99.5793256094975	1.30409127902886	0.218229667283295	5.97577449144876	2.28999597126644e-09	1.49131194708765e-08	Adamts6
ENSRNOG00000007637	53.1045506765642	1.30400655664285	0.295009891145601	4.42021300227951	9.86036613448134e-06	3.79468406185935e-05	Acer2
ENSRNOG00000007654	191.214401170717	1.30196556820109	0.217500555198421	5.9860333092637	2.1502035197895e-09	1.40628695319328e-08	Lrig3
ENSRNOG00000054795	327.168344876999	1.30100351194817	0.562515497636187	2.31283141071717	0.0207319100798955	0.0427790175257353	NA
ENSRNOG00000027014	17.2670896261563	1.30055487666164	0.500361133590053	2.59923241305787	0.00934324908653316	0.0208565872880481	Spata31d1
ENSRNOG00000047893	15.7318456200855	1.29955819843291	0.54578253460336	2.3810915814251	0.0172614199748242	0.0363022039967541	NA
ENSRNOG00000000917	243.324867145292	1.29852482218771	0.176743895918677	7.34692881719196	2.02812804213811e-13	2.19244119516764e-12	Nupr2
ENSRNOG00000054733	46.2405195539485	1.29777946982133	0.326821117557656	3.9709168107608	7.15965780669948e-05	0.000240320500746358	LOC103690137
ENSRNOG00000011228	267.670622910101	1.2936748254806	0.178571917427955	7.24455919001114	4.3384791390874e-13	4.4958842779205e-12	Layn
ENSRNOG00000014925	60.6096982611668	1.2925942661913	0.302153801507958	4.27793481247086	1.88635240625686e-05	6.97603115241257e-05	Mesp2
ENSRNOG00000003033	347.989464399194	1.29064975293831	0.272046077463908	4.74423217188102	2.09298690610482e-06	8.9706449340202e-06	Plcd3
ENSRNOG00000059469	202.24872128242	1.29033809464963	0.202673941571163	6.36657127525479	1.93300495794174e-10	1.44935728593827e-09	Otx1
ENSRNOG00000023172	81.5881268328346	1.28987480867932	0.257624194427696	5.00680773226573	5.53401555191811e-07	2.5892450547495e-06	Dnajb3
ENSRNOG00000028523	829.919534408428	1.28925320144631	0.095265740737338	13.5332302196754	9.9551185612694e-42	1.16653568782054e-39	Tctn1
ENSRNOG00000007964	489.370138423457	1.28495433942574	0.181886492195408	7.06459464865189	1.61085517329299e-12	1.55801230517439e-11	Tp53inp1
ENSRNOG00000009928	1501.24886766311	1.28439851554847	0.0974676890978933	13.1776851122269	1.17954871059784e-39	1.19127902926677e-37	Bckdhb
ENSRNOG00000018782	233.106803142226	1.28429729197164	0.185102797529022	6.93829217664996	3.96868270715056e-12	3.68823181935497e-11	Gmnn
ENSRNOG00000024429	50.6141691692242	1.28373652556673	0.34193676614213	3.75430972238044	0.000173819827703574	0.000544452784513593	Peg12
ENSRNOG00000015306	44.8116232168248	1.28238670257372	0.326633989991034	3.9260663062314	8.63463623655124e-05	0.000286076484582306	Slc9a4
ENSRNOG00000059227	25.8225813468054	1.28218254344025	0.405073402477764	3.16530914050974	0.00154918259782055	0.00407292649045875	Akap3
ENSRNOG00000009157	60.9797926603778	1.28083913596232	0.261437128184678	4.89922431773935	9.6215746974659e-07	4.34593138985531e-06	Fut4
ENSRNOG00000022143	109.580204919611	1.27989503424386	0.239253591256862	5.34953321920993	8.81813744348129e-08	4.6134960637332e-07	Dusp23
ENSRNOG00000051958	113.555931667809	1.27944283333538	0.206393336332562	6199051074371	5.68045976038537e-10	4.00612671372857e-09	NA
ENSRNOG00000017198	60.1269981467326	1.27879170039962	0.304545272796287	4.19902002962632	2.68072610031432e-05	9.66698294235027e-05	Hif3a
ENSRNOG00000019752	118.437918030423	1.27844417680554	0.237333148297116	5.38670719188817	7.17601965735177e-08	3.80887454519136e-07	Slc29a1
ENSRNOG00000001315	18.3390988425428	1.27816801161206	0.512571780399447	2.49363710701355	0.0126441741184314	0.0273339052607529	Rsph14
ENSRNOG00000022155	42.8035385811302	1.27799871983139	0.420184999920741	3.0415143807429	0.00235391320764784	0.00596307281538283	RGD1560289
ENSRNOG00000005233	43.5070403489094	1.27530959382907	0.323683015738336	3.93999540235384	8.14831707272745e-05	0.000271116192372512	Lrrc6
ENSRNOG00000011300	25.6882338476338	1.27465238580583	0.516282479294539	2.46890498307738	0.0135527199268877	0.0291291852161677	Lama3
ENSRNOG00000000279	444.543138723685	1.27396158095175	0.165711676058916	7.68782026257951	1.49662857080592e-14	1.84479907446609e-13	Rtn4ip1
ENSRNOG00000018982	541.14428640425	1.27338833656827	0.188816055103424	6.74406811365044	1.54012280995772e-11	1.32987458507449e-10	Entpd3
ENSRNOG00000058291	12.9856974953184	1.27328599958358	0.5615789765948	2.26733202746352	0.0233699503757705	0.0475779811637248	NA
ENSRNOG00000019372	3710.26196925887	1.2729953002635	0.120408001211016	10.5723480787009	4.00343366506049e-26	1.45203903566083e-24	Pc
ENSRNOG00000061863	21.5337973700345	1.27233830245137	0.473865629175021	2.68501917867827	0.00725256443750965	0.0165886984381477	H1f6
ENSRNOG00000012325	1879.57458938912	1.27202338142469	0.131994628928278	9.63693289456404	5.58312049602315e-22	1.38856384581365e-20	Adk
ENSRNOG00000019745	25.0639902960484	1.2714417064358	0.424063770372837	2.99823233028831	0.00271550576101881	0.00679526972093413	Actn3
ENSRNOG00000015910	14.7729891993631	1.27121073336467	0.563074548354937	2.25762421171159	0.0239690978613999	0.0486893109130338	Lmntd1
ENSRNOG00000006615	529.24346099457	1.26775651778597	0.106471576690247	11.9069948731406	1.08829149953203e-32	6.33565879345401e-31	Mtap
ENSRNOG00000008125	37.6963270126811	1.26361425073557	0.388665338531432	3.25116269824863	0.0011493406481396	0.00310247298405079	Igbp1b
ENSRNOG00000043201	878.290133045091	1.26306941038628	0.145413345460571	8.68606252325557	3.75218446016852e-18	6.53860170942618e-17	Coq8a
ENSRNOG00000000432	858.524523421583	1.2629652100485	0.144300198687668	8.75234560682862	2.08963297303043e-18	3.75230753899767e-17	Fkbpl
ENSRNOG00000007568	660.431218794381	1.2629220119717	0.130758055254674	9.65846432567337	4.52597437799506e-22	1.13490825280864e-20	Spata6
ENSRNOG00000054625	87.7396510840009	1.26269334626587	0.281659939878497	4.48304202156179	7.35864316357317e-06	2.88475224169242e-05	Fhod1
ENSRNOG00000022417	20.7816555849461	1.26069305119382	0.49841202533262	2.52941941028105	0.0114251408674578	0.0249494176391265	Prickle3
ENSRNOG00000002970	78.8399145013949	1.25726174852287	0.257900633873219	4.87498510430541	1.08816665748941e-06	4.87063822206326e-06	Zswim7
ENSRNOG00000017646	29.7774342866082	1.25557525461772	0.405919890396852	3.09316021294299	0.00198037190694312	0.00509015726362771	RGD1309651
ENSRNOG00000003076	758.847099118085	1.25341090009168	0.12716870378242	9.8562843121859	6.43881759661809e-23	1.73857585917546e-21	Rbms2
ENSRNOG00000061995	24.6542375237988	1.25333914365096	0.445893395583835	2.81084931076381	0.00494109213253087	0.0117226689399954	Grtp1
ENSRNOG00000001296	102.398721823973	1.2516237373136	0.226688639070795	5.52133420732529	3.36435168696521e-08	1.86139070332095e-07	P2rx7
ENSRNOG00000008870	5846.92667341602	1.25054128762881	0.073435940152778	17.0290090251061	5.00445245495033e-65	2.231253436012e-62	Atf7ip
ENSRNOG00000022698	74.5075351566316	1.25041901108279	0.260071767598712	4.80797674668082	1.52465494912823e-06	6.66125537047418e-06	Vsig10
ENSRNOG00000007104	5344.25261383356	1.24979681015695	0.101350074811009	12.3314838443631	6.1307248769435e-35	4.10511541210722e-33	Itpr1
ENSRNOG00000015886	1103.59753701632	1.24937531610206	0.145238677662102	8.60222177875186	7.81875195709445e-18	1.32831585293389e-16	Cnnm4
ENSRNOG00000008543	57.6750234013546	124907201807	0.477923323440004	2.61354061793722	0.00896094315755182	0.0200767301041852	Pdlim2
ENSRNOG00000012513	1714.80294728284	1.24885253129964	0.121414118989017	10.2858921326325	8.15830129969396e-25	2.62559415067615e-23	Pdk3
ENSRNOG00000016538	258.182244219733	1.24787343324789	0.182863185859034	6.82408231807719	8.84891331517632e-12	7.87619162007717e-11	Itga8
ENSRNOG00000028075	25.4533833671665	1.24741935971375	0.524175723826245	2.37977323827239	0.017323294639172	0.0364197614725778	LOC360479
ENSRNOG00000010347	19.2849802549703	1.24677196116183	0.481027578753968	2.59189288978276	0.00954494838278734	0.0212679414191904	Styk1
ENSRNOG00000060341	142.151343487526	1.24658330101351	0.216952406909625	5.7458837114114	9.14421376049011e-09	5.45193175282972e-08	RGD1562080
ENSRNOG00000016058	34.2132711789921	1.24645712784341	0.3759346331423	3.31562196710829	0.000914394298391255	0.00251961528106604	Kazald1
ENSRNOG00000020590	3752.1512649671	1.24186075049563	0.129601066531284	9.58218002161164	9.50178077350958e-22	2.30974139015632e-20	Adam15
ENSRNOG00000030449	444.382226721018	1.24080897184931	0.212756516373681	5.83206095398732	5.47469110219091e-09	3.36960785683669e-08	Gsta4
ENSRNOG00000057042	1007.53911669834	1.24067973478466	0.111879717779508	11.0894070829691	1.41220666601068e-28	6.17587030016156e-27	Pcca
ENSRNOG00000019368	30.0327418981523	1.24031455514252	0.45271881419995	2.73970181101136	0.00614949484425987	0.0143091606101159	Scnn1a
ENSRNOG00000007281	910.936130383414	1.23820262571281	0.499911729619524	2.47684251508798	0.0132550374329443	0.0285363425125689	Flnc
ENSRNOG00000013397	1145.69397376796	1.2375991916755	0.1345516942289	9.19794580639087	3.64857707733394e-20	7.71944316824819e-19	Foxo1
ENSRNOG00000005637	36.7591203688188	1.23727458915642	0.362387742080072	3.4142285885681	0.00063962886434418	0.00181333989457376	Usp44
ENSRNOG00000042152	25.2443257024655	1.23688394883209	0.411803937087808	3.00357485064148	0.00266827904333009	0.00668441015651283	Gipc2
ENSRNOG00000043304	1048.14652660383	1.23650611249621	0.107914490878911	11.4582027161085	2.13907606026269e-30	1.04551632036369e-28	Apcdd1
ENSRNOG00000001687	176.278834997292	1.23580625085142	0.184080040211314	6.71341797531544	1.90117509330102e-11	1.62779769112612e-10	Crybg3
ENSRNOG00000006814	15.8292311798155	1.2357382211075	0.530231010959857	2.33056572619261	0.019776270507645	0.0410340777389046	Klrg2
ENSRNOG00000002053	897.060909302739	1.23542520340417	0.196380462154186	6.29097818516276	3.15471670955275e-10	2.29662371368476e-09	Fras1
ENSRNOG00000007947	620.223003032356	1.23436523019626	0.122971929268439	10.0377804718484	1.03987600981973e-23	2.99825448888085e-22	Fam13a
ENSRNOG00000030463	38.1494560122097	1.23334314524198	0.362733373867907	3.4001369438124	0.000673521120330434	0.00189999476537659	Faim
ENSRNOG00000061147	526.677037515068	1.23293164977459	0.126545030887734	9.74302697723788	1.9757954150347e-22	5.15228818642429e-21	Fam189a2
ENSRNOG00000022555	73.3042250296093	1.23289155049397	0.255084211203184	4.83327268543458	1.34306618985394e-06	5.91829341204044e-06	LOC497899
ENSRNOG00000004706	24.0540511184427	1.23248766669929	0.539936582055985	2.28265264414238	0.0224508373379594	0.0459164585520136	Vit
ENSRNOG00000019265	24.3317586763377	1.23185187038552	0.424141420484791	2.90434230398324	0.00368025548116483	0.0089532965392192	Pcdh12
ENSRNOG00000012892	18.3871582291386	1.22865761873547	0.511786670771636	2.40072219325874	0.0163627535105739	0.0345633388228901	Abca4
ENSRNOG00000021525	436.763722716139	1.22800915358408	0.188493336458144	6.5148677224288	7.27537423388141e-11	5.75232876277475e-10	Nbeal1
ENSRNOG00000021800	45.2619537587418	1.22704787052455	0.365330342497166	3.35873517139922	0.000783000657529129	0.00218056855874962	Zfp541
ENSRNOG00000002746	1636.86767827783	1.22668838996567	0.127293531193393	9.63669071370169	5.59630364704752e-22	1.38995150364169e-20	Fstl1
ENSRNOG00000037462	604.37899769503	1.22571663108742	0.114121007213692	10.7404995891095	6.56879556049128e-27	2.54401658571569e-25	Eml6
ENSRNOG00000042690	496.020865889965	1.22448266369568	0.149223263409695	8.20570892042377	2.29234188916119e-16	3.37391382720342e-15	Zmat4
ENSRNOG00000007032	316.055985577571	1.22437560055471	0.203101207212665	6.02840139336383	1.65589377635812e-09	1.09951827939798e-08	Amigo2
ENSRNOG00000059697	56.9200746357477	1.22331807371465	0.342029048363089	3.5766496429742	0.000348026123944303	0.0010356369112326	LOC102557137
ENSRNOG00000031266	600.945513623425	1.2231372258928	0.135734368913807	9.01125658652831	2.03708798396192e-19	3.96570482926772e-18	Siae
ENSRNOG00000016343	1536.12450336775	1.22311862983827	0.116066281308245	10.5381047454252	5.76489517108103e-26	2.07037885515445e-24	Dkk3
ENSRNOG00000014879	488.626871301802	1.22257890324734	0.142584819912395	8.5743973586985	9.96069709975113e-18	1.66993655631663e-16	Ttc7a
ENSRNOG00000015179	109.181799451504	1.22127095301365	0.259013885323202	4.71507908346197	2.41616886048293e-06	1.02453182021869e-05	Tradd
ENSRNOG00000007329	683.921873311738	1.22051950563583	0.112209750140516	10.8771252418566	1.48162098061672e-27	6.01867367237191e-26	Frmd6
ENSRNOG00000039390	110.289233844202	1.22027998846141	0.216423412792109	5.63839176509792	1.71645652492415e-08	9.83599538420485e-08	Slc37a2
ENSRNOG00000026807	32.2334916221536	1.21995905360272	0.372815986340996	3.2722820326886	0.00106683096991265	0.00290376267570029	LOC362863
ENSRNOG00000052357	56.9697541213143	1.21981659586943	0.298481648363777	4.08673900910239	4.37478777375927e-05	0.000152383994863414	Fosl2
ENSRNOG00000010934	1071129667488	1.21729134414742	0.267466976538677	4.55118370088351	5.3344946304693e-06	2.13988505255604e-05	Spa17
ENSRNOG00000018427	60.8051081407664	1.2169606883296	0.302323107342521	4.02536444874134	5.68871422022947e-05	0.000194373263450083	Lhx3
ENSRNOG00000018532	141.284010648207	1.21696012518622	0.203479296746941	5.98075649288144	2.22103691313396e-09	1.45105628206179e-08	Pcgf5
ENSRNOG00000005388	575.150731335789	1.21686782919854	0.204863649275772	5.93989140338159	2.85210945446312e-09	1.82487087250913e-08	Rassf3
ENSRNOG00000015370	617.340817692124	1.21513481380974	0.143115763906697	8.49057281070684	2.05621083300547e-17	3.35602982386964e-16	Slc35g2
ENSRNOG00000003264	509.716833502919	1.21396040695777	0.116361396406299	10.432673072425	1.75869848830496e-25	5.98677995646455e-24	Nat9
ENSRNOG00000059956	56.7057639549349	1.21266837375914	0.346375506511106	3.50102230372416	0.00046347705319624	0.00134759989381696	Bcl6b
ENSRNOG00000020891	98.4790266206938	1.21245063194921	0.214039800972034	5.66460362251799	1.47364786778355e-08	8.51668764561597e-08	Kif9
ENSRNOG00000014838	94.0036906051219	1.21218605979643	0.460135361264295	2.63441187494426	0.00842831794024835	0.0189928071927687	Glipr2
ENSRNOG00000011251	99.2284494006433	1.21200971130336	0.240972837437206	5.02965281976725	4.91368737708694e-07	2.31799239362966e-06	Hcrtr2
ENSRNOG00000057710	3167.4143464605	1.21185569487287	0.135334434264605	8.95452588587654	3.4119871006842e-19	6.55158867652386e-18	Ccnd2
ENSRNOG00000029038	871.811625042164	1.21125900351702	0.0901118995099446	13.4417209059426	3.44334557823909e-41	3.88545414630929e-39	Gemin8
ENSRNOG00000013290	3397.34281822792	1.21073449907779	0.162106208874466	7.46877314252273	8.09459493268762e-14	9.15084696162831e-13	Nrip3
ENSRNOG00000013994	83.4181421236443	1.20997063448958	0.297962281296255	4.06081813183106	4.8901054014171e-05	0.000169013285569871	Enpp1
ENSRNOG00000031916	332.814447562065	1.2097386568964	0.168825553346358	7.16561345671722	7.7438991523895e-13	7.78939042499465e-12	Timeless
ENSRNOG00000003800	223.47747981231	1.20727391096717	0.177854266832547	6.78799520791844	1.13702426845551e-11	9.96873075653083e-11	Rgs9
ENSRNOG00000037509	127.766538303577	1.20722311433308	0.195773957939758	6.16641317894055	6.985640736439e-10	4.8723920851062e-09	Chek2
ENSRNOG00000007884	1123.57067641384	1.20708437040259	0.109707740633323	11.0027274596515	3.70745601560732e-28	1.56880314734495e-26	Bcap29
ENSRNOG00000054017	601.788138863447	1.20690668674011	0.138926429280019	8.68738002549157	3.70893779364553e-18	6.46940676219849e-17	Hist1h4b
ENSRNOG00000050553	61.3094926041021	1.20654757386551	0.271834262034149	4.43854120829676	9.05706455116704e-06	3.49879839381516e-05	Atp6v1c2
ENSRNOG00000007830	105.145272796196	1.20649196937557	0.232017085212825	5.20001347430461	1.99274079600135e-07	9.91193693335044e-07	Apold1
ENSRNOG00000061118	810.243272328969	1.20598657628347	0.148137911028697	8.14097193560295	3.92117284201629e-16	5.64401886236675e-15	LOC102551095
ENSRNOG00000002360	2104.43947228127	1.2041422761626	0.117906513321476	10.2126866637084	1.73979537327624e-24	5.45513883764832e-23	Gabrg1
ENSRNOG00000003745	75.8937376718494	1.20377801541424	0.464555332063342	2.59124787152395	0.00956285855536993	0.0212973994142498	Atf3
ENSRNOG00000011476	564.307967553952	1.20260348705332	0.12605009583073	9.54067887951689	1.41900329039261e-21	3.39520682570378e-20	Nars2
ENSRNOG00000014241	1761.62181097031	1.20235314738832	0.114638476871454	10.4882163493549	9.78582392766397e-26	3.42691305359574e-24	Ece1
ENSRNOG00000019614	33.6875842016159	1.20231030789743	0.425339243187351	2.8267090966912	0.00470290292777666	0.0112055611991342	Ptpn22
ENSRNOG00000062279	7796422563875	1.20046654039485	0.292430032124006	4.10514108853836	4.04068189830562e-05	0.000141399363563198	NA
ENSRNOG00000037850	589.471116937257	1.1996231879335	0.134091178904517	8946324416968	3.6751584138664e-19	7.02739495873199e-18	Marc2
ENSRNOG00000005404	1900.36858240935	1.19825854607441	0.167872624492104	7.13790321501035	9.47653153735346e-13	9.41472807080551e-12	Rasgrp1
ENSRNOG00000048573	46.9746543348453	1.19744473845474	0.317740025267238	3.76863046274267	0.000164145686091441	0.000516184954713838	Nudt10
ENSRNOG00000012991	167.645127781771	1.19581870465664	0.214668693120523	5.5705314420732	2.53963478014955e-08	1.42976667019198e-07	Adgra2
ENSRNOG00000011134	184.357332789011	1.19471966276702	0.207065977145602	5.76975357920309	7.93875343573988e-09	4.77684044783822e-08	Lama2
ENSRNOG00000006076	492.449746896737	1.19405658710904	0.125574942644031	9.50871696190104	1.93028529853225e-21	4.55886502030614e-20	Steap2
ENSRNOG00000031669	74.5676828890299	1.19394101646395	0.350332389661371	3.40802349910612	0.000654352592931634	0.0018521319186046	Lpp
ENSRNOG00000034089	82.3127463316611	1.19371629788323	0.230347274036636	5.18224625351274	2.19229505269035e-07	1.0857532799561e-06	Ttc21a
ENSRNOG00000025287	36.3055426377454	1.19310360459188	0.377754716868098	3.15840822447886	0.00158633248656228	0.00416341103436589	RGD1565611
ENSRNOG00000008619	834.644650167453	1.19204790392582	0.131432313709295	9.06967145509153	1.19376422959655e-19	2.37712528507896e-18	Agtrap
ENSRNOG00000029501	170.890544084968	1.18829399712766	0.189584875800078	6.26787338448215	3.66012194644627e-10	2.64454660794616e-09	Hoga1
ENSRNOG00000003098	247.983404565352	1.18749489023598	0.250036284840932	4.7492902519786	2.04131789824815e-06	8.75740229523025e-06	Prom1
ENSRNOG00000013767	245.954046193251	1.18735755977232	0.184693721773404	6.4287922099976	1.286218049846e-10	9.8551989127238e-10	Ccdc61
ENSRNOG00000013728	152.558351447533	1.18696672188985	0.206744927096592	5.74121328420937	9.40006071441205e-09	5.586251946016e-08	Polg2
ENSRNOG00000053753	322.970376850515	1.18578672724282	0.204504085946635	5.79835225176016	6.69696679745443e-09	4.06847966292679e-08	NA
ENSRNOG00000037247	402.813969649515	1.18546671185628	0.175333594289722	6.76120692476887	1.36846907838939e-11	1.18669899207581e-10	Rras
ENSRNOG00000028662	36.9090346936484	1.18432223088634	0.411391390730023	2.87882113620494	0.00399164651975301	0.00963283756298856	NA
ENSRNOG00000053448	36.6949170192456	1.18415922235575	0.372363565471438	3.1801157045441	0.0014721625860676	0.0038888919181092	NA
ENSRNOG00000007437	72.8711432950468	1.18366486667183	0.296609544057427	3.99064996520362	6.58924690705187e-05	0.00022252250777925	Irf5
ENSRNOG00000015538	1003.93789278523	1.18356168380923	0.111401450142847	10.6242933309358	2.29745573264016e-26	8.51876080987062e-25	Abcd2
ENSRNOG00000047966	89.3434569511861	1.18314037323584	0.238254589819452	4.96586602647369	6.83951609220331e-07	3.16362232200093e-06	Hspa1l
ENSRNOG00000021463	107.352936444426	1.18048379467647	0.225828803992764	5.22733935532112	1.71966698301771e-07	8.64800892697766e-07	Ppara
ENSRNOG00000017810	452.32875738005	1.17862190199473	0.128778386302755	9.15232700015217	5.57201288752348e-20	1.14832464017959e-18	Uros
ENSRNOG00000005039	369.630831559314	1178038203247	0.137658163382962	8.55770681735542	1.15134710482796e-17	1.92031250695759e-16	Tfpi
ENSRNOG00000017505	166.988714803323	1.17754772656951	0.186415458581114	6.31679226354037	2.67048164291847e-10	1.96489949069829e-09	Npepo
ENSRNOG00000005987	1151.70606910411	1.17583591059881	0.0895972861439481	13.123566139154	2.41306884999285e-39	2.32162624094049e-37	Suox
ENSRNOG00000002215	204.301605433669	1.17536137073016	0.217104692428226	5.41379993948647	6.17011021398719e-08	3.29794195063409e-07	Mylk
ENSRNOG00000050697	170.256150098406	1.17278688631412	0.366049472049971	3.20390268491909	0.00135578294844639	0.00361015474109251	Ctsz
ENSRNOG00000015160	86.9105916166133	1.17236683008641	0.277092803127547	4.23095373410605	2.32702536386953e-05	8.46864894515926e-05	Gem
ENSRNOG00000017105	368.788389373516	1.17177977259224	0.259093203156358	4.52261872684129	6.10792052783699e-06	2.42881851748662e-05	Dpyd
ENSRNOG00000021855	25.8033724408236	1.17147277799461	0.452774247906128	2.58732201182406	0.00967251526826174	0.0215101677741879	Kcp
ENSRNOG00000016284	35.3082077911291	1.17035968828831	0.381066624673021	3.07127313837194	0.00213148069398358	0.0054427541694924	Dmrt3
ENSRNOG00000001554	84.103326445488	1.16972203942684	0.260266781934108	4.49431937004924	6.97928164242502e-06	2.7484116420407e-05	RGD1563888
ENSRNOG00000006783	152.940978733585	1.16952541460992	0.257020058088579	4.55032740754752	5.35625062806483e-06	2.14814088374342e-05	Neb
ENSRNOG00000007837	40.4490909489303	1.16866727251407	0.48517189402406	2.40876952459268	0.0160064025698227	0.0338536432924168	Acot11
ENSRNOG00000006526	1362.1195479563	1.16616763725425	0.19116051464281	6.10046295090424	1.05761695131172e-09	7.18707727508483e-09	Sema3c
ENSRNOG00000001711	28.8338437290135	1.16607088966437	0.36978083841597	3.15341080046082	0.00161374537839586	0.00423049842493565	Plaat1
ENSRNOG00000031173	7142.38471082679	1165470050541	0.0937203570065611	12.4356125794464	1.67452133285841e-35	1.13792750797962e-33	Snd1
ENSRNOG00000001797	1062.97531270254	1.16537834978924	0.162773633850427	7.15950318379024	8.09699646879633e-13	8.11475303999983e-12	Umps
ENSRNOG00000010519	35.3822206850161	1.16476213581732	0.345504355501195	3.37119378459845	0.000748431913384117	0.00209066860890306	Cyp39a1
ENSRNOG00000000521	1752.6476522079	1.16465607852467	0.181255333721297	6.42549962317507	1.31437091109917e-10	1.00572207010853e-09	Cdkn1a
ENSRNOG00000043031	26.8671307617676	1.16461691944314	0.457650983741913	2.54477092984883	0.0109349446154103	0.024008287653265	Rd3l
ENSRNOG00000007636	784.064611232813	1.16294102873327	0.360575725024047	3.22523383584879	0.00125869814989934	0.0033737539853607	Cadps2
ENSRNOG00000006877	1550.80989994653	1.1626236166387	0.132824976108722	8.75304969516466	2.07663189415049e-18	3.73262841937767e-17	Efnb1
ENSRNOG00000023257	535.37681116402	1.16198633535538	0.230141530717334	5.04900758995367	4.44111094930591e-07	2.10811498710237e-06	Adamts9
ENSRNOG00000016484	521.860915706834	1.16075608077219	0.115518498467221	10.0482268742574	9.35352076159045e-24	2.72264903697251e-22	Gstk1
ENSRNOG00000046980	173.829446925878	1.1605195608266	0.163376630985938	7.10333879345624	1.21778379723605e-12	1.1942643676757e-11	Coro7
ENSRNOG00000042929	929.08553089694	1.1601844029078	0.114028257173724	10.1745342046247	2.57629622623486e-24	7.98215169755478e-23	Nos1ap
ENSRNOG00000003108	732.694438311231	1.15597201879739	0.158931254687086	7.27340900361818	3.50526947985542e-13	3.66359783257617e-12	Acbd4
ENSRNOG00000026589	2882.14721941595	1.15181194095898	0.161907445359061	7.11401466686486	1.12715165437809e-12	1.10954939375506e-11	Dpy19l1
ENSRNOG00000027990	32.7203748507597	1151677596851	0.428168166029743	2.68977866227214	0.00714994242116959	0.0163724098032043	Crip1
ENSRNOG00000009540	77.4080074285768	1.15085738840065	0.227641984269772	5.05555858728063	4.29132859769405e-07	2.04334125032301e-06	Gpr3
ENSRNOG00000020315	1224.75899514666	1.14985781722072	0.139707928611499	8.23044066753185	1.86525976726634e-16	2.76536484554978e-15	Taf13
ENSRNOG00000014187	493.222868229862	1.14950939349985	0.152395314188639	7.54294447713106	4.59476818725396e-14	5.3703556562022e-13	Igf1r
ENSRNOG00000052688	107.084195797671	1.14888763479818	0.215112111533018	5.34087842200293	9.24972766049174e-08	4.82686330670251e-07	Dnah2
ENSRNOG00000042741	24.6950067928133	1.14855570957896	0.468703875268692	2.45049330757192	0.0142660614596099	0.0305188535379368	Adgb
ENSRNOG00000051235	34.7645200965278	1.1480670592981	0.36145382793841	3.17624816936155	0.00149193260879104	0.00393542973862917	C2
ENSRNOG00000049045	30.7020975742949	1.14749069922008	0.357229026712107	3.21219893518018	0.0013172312865297	0.00351415468735593	NA
ENSRNOG00000024733	28.5799144977659	1.14726749735087	0.360266730095342	3.18449471325662	0.00145006959581936	0.00383718474400376	Mnd1
ENSRNOG00000042814	31.1865079050011	1.14527267623644	0.371308602285615	3.0844226855684	0.00203947610919799	0.00523177424587977	NA
ENSRNOG00000005185	207.419542932505	1.14515553387158	0.232474423970124	4.92594202112636	8.39548909502188e-07	3.82717058995012e-06	Nxph3
ENSRNOG00000012475	808.889926845109	1.14467105942961	0.162834850182224	7.02964419562913	2.07060868302881e-12	1.98067643776905e-11	Prr5
ENSRNOG00000015264	23.7944192183821	1.14455059888867	0.474092789706667	2.41419111140001	0.0157701882085723	0.0334081632231663	Lrrc38
ENSRNOG00000017250	1388.67717563245	1.14367915303783	0.108552678780016	10.535706404404	5.91375946989107e-26	2.11967692371782e-24	Gmpr
ENSRNOG00000000657	1065.17726258167	1.14285605475084	0.10584807042791	10.7971364062722	3.55106157406451e-27	1.40505206869912e-25	Nek7
ENSRNOG00000009470	1233.47785275059	1.14241730162716	0.163753248234497	6.97645581961952	3.02719475310463e-12	2.84363412573241e-11	Flnb
ENSRNOG00000003979	606.579683945284	1.14205074747501	0.138809850409985	8.22744743331886	1.91245011750569e-16	2.83302983371183e-15	Zranb3
ENSRNOG00000013067	253.703911139201	1.14143604565273	0.176862031338118	6.45382186903971	1.09063999505385e-10	8.43711346152533e-10	Phf21b
ENSRNOG00000000082	1173.41455108481	1.14128987743078	0.109842711675749	10.3902194330364	2.74720338014761e-25	9.16402879363107e-24	Hltf
ENSRNOG00000033527	33.7023849548764	1.14076969235637	0.433487021673094	2.63161210214191	0.00849808263458574	0.019140580404168	Pappa1
ENSRNOG00000015052	19.4377762963718	1.13979903880535	0.485453981951461	2.34790336711939	0.0188794186300319	0.0393653213821129	Star
ENSRNOG00000014452	280.841836388853	1.13870899701423	0.200562967413959	5.67756356867196	1.36626760216677e-08	7.93877042835618e-08	Zfhx3
ENSRNOG00000015347	96.1579535186195	1.13852807712039	0.227418190270307	5.00631930879031	5.54806935334026e-07	2.5944923964968e-06	Trim45
ENSRNOG00000012036	204.80706128421	1.13833507393608	0.176099047282359	6.46417508500692	1.01852889704454e-10	7.91275318230948e-10	Pcsk5
ENSRNOG00000015068	590.662607768668	1.13599405378364	0.178597851486404	6.36062553008998	2.0093376491844e-10	1.50227780069901e-09	Il11ra1
ENSRNOG00000003063	1647.3127550575	1.13593170567157	0.099742170719419	11.3886804094831	4.76145863088031e-30	2.27257085567864e-28	Phka1
ENSRNOG00000010972	42.0305656242316	1.13578431853319	0.370671227993654	3.06412862061317	0.00218305031644689	0.00556260939289785	Neurog2
ENSRNOG00000042519	1934.06114677194	1.13576987054637	0.150901134531869	7.52658271304454	5.20854902077259e-14	6.01847510112029e-13	Peak1
ENSRNOG00000020621	39.6661903269761	1.13516954335021	0.37072171357023	3.06205302197698	0.0021982451025995	0.00559664630578256	Dcst1
ENSRNOG00000038106	34.5939354955903	1.13325197766561	0.334708985448333	3.38578295454977	0.000709754959361433	0.00199390205273198	Map1lc3b2
ENSRNOG00000058288	193.864357617565	1.13247220806455	0.177161024320292	6.39233269512566	1.63373943375779e-10	1.23612404176707e-09	Tcf19
ENSRNOG00000025189	130.232406032509	1.13225295074372	0.191767627360711	5.9042966027523	3.54154503935893e-09	2.24167854997437e-08	Mettl18
ENSRNOG00000013317	254.316257285534	1.13214628838642	0.152292731432994	7.4340139396905	1.05350860813187e-13	1.17714776018647e-12	RGD1565222
ENSRNOG00000015641	150.562586399713	1.13212655559926	0.182003790554209	6.22034602769472	4.96059654193667e-10	3.52207775737406e-09	Exoc3l1
ENSRNOG00000002142	1747.55571994935	1.13172228418496	0.125717290510957	9.00212118464585	2.21397988957772e-19	4.30548429590221e-18	Cds1
ENSRNOG00000022094	50.6239743553983	1.13145501977417	0.330923939014756	3.41907878633016	0.000628335304272021	0.00178381260476666	Lacc1
ENSRNOG00000003972	583.91009874834	1.13023682380014	0.166479346170443	6.78905131356651	1.12873293372996e-11	9.9007860021995e-11	Tshr
ENSRNOG00000057713	233.347280487522	1.12640290945233	0.27743953843728	4.05999417313394	4.90739405827803e-05	0.000169546708344968	Cav2
ENSRNOG00000000563	76.2653472115892	1.12599015267757	0.27864124669944	4.04100313939571	5.32230458375452e-05	0.000182913569827096	Adamts14
ENSRNOG00000046109	1618.99678552894	1.12570750121312	0.0827175824099501	13.6090474167159	3.53825462068661e-42	4.25521674119416e-40	LOC689574
ENSRNOG00000011140	1099.85937638108	1.1255751767142	0.0873061224260971	12.8922822986094	4.97494021523889e-38	4.31004299215957e-36	Prxl2a
ENSRNOG00000012995	210.692621221717	1.12555645216297	0.166043284962074	6.77869299213189	1.21267907680423e-11	1.05964500592645e-10	Gpr165
ENSRNOG00000008859	563.301334243357	1.1253584881101	0.135627894713701	8.29739701029524	1.06417284239632e-16	1.62244199824893e-15	Tank
ENSRNOG00000026857	395.447267536374	1.12508081919114	0.133459443823772	8.43013268268046	3.45273509038401e-17	5.50750414068234e-16	Kif7
ENSRNOG00000055439	153.380465105835	1.12449073485107	0.196131794732725	5.73334240062121	9.84705628099505e-09	5.8423949632129e-08	NA
ENSRNOG00000013265	36.5308284483933	1.12214399484114	0.389532008587056	2.88074912999187	0.00396731278076359	0.00958151375774322	Tgfbr2
ENSRNOG00000023299	58.5012266164727	1.12105717094098	0.264130693769066	4.2443275143219	2.19249935661107e-05	8.00126658636482e-05	Hfm1
ENSRNOG00000042289	1407.75103498934	1.1197564769678	0.230055271570037	4.86733674619102	1.13112200823476e-06	5.04930654713831e-06	Plcxd2
ENSRNOG00000011631	74.3031022106022	1.11882297801807	0.259793902220627	4.30657905537721	1.65798691902699e-05	6.17774172030441e-05	Fst
ENSRNOG00000012697	28.602566757853	1.1185138155918	0.360873791190748	3.09945981918256	0.00193873872894316	0.00499508723961676	Spaca9
ENSRNOG00000058111	21.2571721630862	1.1180887022596	0.478443417256701	2.33692984777698	0.0194428320616333	0.0404340125240792	Itga2
ENSRNOG00000007529	333.397916383105	1.11803996051895	0.248979779317617	4.49048498469706	7.1061184706417e-06	2.79414595920263e-05	Bmf
ENSRNOG00000008022	2459.03024251415	1.1179892154231	0.157774360620792	7.08600060887057	1.380432032429e-12	1.34439518128941e-11	Apaf1
ENSRNOG00000011513	909.899758400976	1.11685887579268	0.121604577827704	9.18434894264518	4.1402420732379e-20	8.67931480490698e-19	Gla
ENSRNOG00000007900	1202.43632997041	1.11485090235033	0.105983568475132	10.5190919535033	7.05502156336211e-26	2.51395310289005e-24	Tspan33
ENSRNOG00000017053	28.388168990897	1.11440923420019	0.416162212135151	2.67782417938098	0.00741021050016209	0.0169090810064865	Fbxo36
ENSRNOG00000016571	115.14160799952	1.11431134301041	0.261790910232696	4.2564936346336	2.07657946081436e-05	7.61481896563419e-05	Ngf
ENSRNOG00000014030	1680.17944993877	1.11427507509376	0.186264986053682	5.98220362667961	2.20138822497987e-09	1.43873352708731e-08	Synm
ENSRNOG00000017047	275.732122115019	1.11380975637574	0.1864360832855	5.97421774126255	2.31196841536826e-09	1.50345189042449e-08	Inip
ENSRNOG00000010392	324.508297230129	1.11334889433475	0.17929514757903	6.20958742814839	5.31238875933101e-10	3.76105602325991e-09	Nrg1
ENSRNOG00000004458	1133.81060458035	1.11307041692183	0.168284155044636	6.6142318427222	3.73486011359567e-11	3.07078541526557e-10	Ston2
ENSRNOG00000005918	90.6541992413721	1.11296919050102	0.245182058651207	4.53935820844182	5.64257087668815e-06	2.25702835067526e-05	RGD1563941
ENSRNOG00000014970	327.968715672493	1.11100252493641	0.141956460880313	7.82636111133486	5.02193532816789e-15	6.54785861618467e-14	Kif17
ENSRNOG00000047229	158.728847661329	1.11085310065347	0.191901687733739	5.78865727431626	7.09512971332839e-09	4.30036376524015e-08	Trim68
ENSRNOG00000002072	23.5818975588067	1.11018076605544	0.465087162483132	2.38703807718129	0.0169847320157748	0.0357490962865128	Eva1c
ENSRNOG00000010765	2297.30898290227	1.10987200760486	0.128886863010484	8.61121127228135	7.229261697194e-18	1.23045534287436e-16	Vcl
ENSRNOG00000012975	832.094718339417	1.10969206820713	0.105837989101717	10.4848181416282	1.01440626830194e-25	3.54557296071884e-24	Ggcx
ENSRNOG00000028368	184.193396060303	1.10947574896946	0.185712344194702	5.97416264266357	2.31274984456983e-09	1.50345189042449e-08	Etnk2
ENSRNOG00000009347	31.764526282606	1.10892015605493	0.365710843682176	3.03223209049456	0.00242752477888067	0.00613170553515802	Arhgap25
ENSRNOG00000034007	768.772051315167	1.10876045657713	0.106941162072652	10.3679484595826	3.46892030844124e-25	1.14255609438389e-23	Nr3c2
ENSRNOG00000019027	2923.00715022219	1.10849122904655	0.129538129867727	8.55725823877838	1.15583431340918e-17	1.9260393116791e-16	Habp4
ENSRNOG00000003214	387.721210113234	1.10684889871153	0.147879338683025	7.48481098555645	7.16501796754e-14	8.15037513669142e-13	NA
ENSRNOG00000014644	201.180355900342	1.10580006379592	0.208806675532578	5.29580800506254	1.18491285481695e-07	6.08432780507131e-07	Zic1
ENSRNOG00000023548	54.7563851018259	1.10542704233043	0.317735761735035	3.47907656441979	0.000503144812816093	0.00145254061564722	Sned1
ENSRNOG00000008011	52.216646141992	1.10420854257038	0.312146563658342	3.53746819964671	0.000403982830598778	0.00118917973322796	Agbl4
ENSRNOG00000002904	30.4538441972921	1.10354633240473	0.485705741118262	2.27204712438438	0.0230836642191528	0.0470475395167926	Arr3
ENSRNOG00000051237	21.0934353527191	1.10346395820172	0.449200524578864	2.45650638817985	0.0140295307772906	0.0300797352344443	LOC361559
ENSRNOG00000015242	33.8388972665857	1.10325079433478	0.367418487879201	3.00270898370663	0.00267588178898441	0.0067025375585962	Fbxl8
ENSRNOG00000051321	104.740388631624	1.10274552059151	0.210197431359876	5.24623689955336	1.55237269278405e-07	7.85641551054608e-07	NA
ENSRNOG00000009971	725.317188807998	1.10176229668159	0.112835177398277	9.76435117208765	1.60133705458229e-22	4.19977637844538e-21	Plekha8
ENSRNOG00000000529	62.4145878779699	1.10172216799178	0.259171572370179	4.25093754656925	2.12877527020408e-05	7.79104192818987e-05	Pim1
ENSRNOG00000024433	342.833696135704	1.1015119825049	0.160999321857949	6.84171815007254	7.82489293204962e-12	7.01171778420917e-11	Fbxl7
ENSRNOG00000003840	1611.67285356623	1.10058361807329	0.143074928045903	7.69235835449926	1.44447358973161e-14	1.78291540987804e-13	Slit2
ENSRNOG00000030763	27.5688651027933	1.10007197918355	0.422361783724039	2.60457271840275	0.00919888981496034	0.0205644742347407	Dpp4
ENSRNOG00000017601	1901.1860615272	1.0999980799566	0.135385324628967	8.12494325342295	4.47571760989878e-16	6.39688177552383e-15	Srd5a1
ENSRNOG00000053015	121.195517962891	1.09997694621708	0.231993662131213	4.74140946831101	2.12236492722447e-06	9.08803721472552e-06	Ccdc189
ENSRNOG00000001242	1756.69670339843	1.09922820482691	0.161212206069814	6.81851723033234	9.19849454881293e-12	8.17445213185709e-11	Gstt3
ENSRNOG00000037647	3047.42426150896	1.09894786760181	0.0962441799921349	11.4183306220866	3.38676818513787e-30	1.64654580915746e-28	Ostm1
ENSRNOG00000003066	27.9388087016646	1.09889740841108	0.414515799528769	2.65103865681436	0.00802446564795064	0.0181630885373998	Wnt9a
ENSRNOG00000008428	690.730885192505	1.09816189615629	0.224531936302371	4.89089398257106	1.00379022511612e-06	4.52287042522126e-06	Drd2
ENSRNOG00000055178	70.4629653629508	1.09781875764862	0.294729906529174	3.72482986398244	0.000195446993111597	0.000606788558777173	NA
ENSRNOG00000033560	1197.7742122384	1.09472259461109	0.117624569498517	9.30692115838008	1.31591502308666e-20	2.91221871937338e-19	Polr3c
ENSRNOG00000012826	700.895071157245	1.09380031326272	0.158414113004286	6.9046898191017	5.03132402165271e-12	4.61015554465221e-11	Creb3l2
ENSRNOG00000000042	3320.8826813306	1.09365066872986	0.101202528487554	10.8065547874563	3.20481098545288e-27	1.27356401769736e-25	Xpr1
ENSRNOG00000024457	75.7693868183814	1.09255418651954	0.365846412605105	2.98637392325299	0.002823072189761	0.00704419323352868	Cyct
ENSRNOG00000046283	447.025025299905	1.09177633290817	0.136055860980474	8.02447116236221	1.01964238216788e-15	1.41849792587739e-14	Tmem41a
ENSRNOG00000011901	35.1679282161242	1.09174725438432	0.402152543071019	2.71475904652309	0.00663240067776171	0.0153313460280076	Rrad
ENSRNOG00000002862	1091764095288	1.09150090045309	0.224784425142302	4.8557674748244	1.19921358637579e-06	5.33632530646284e-06	Clcn5
ENSRNOG00000010645	45.8500827361263	1.09015074901019	0.432647202285907	2.51972217374881	0.0117447494570879	0.025586225727037	Lgals3
ENSRNOG00000019677	188.065452101853	1.0900431848461	0.200073291029987	5.44821939617482	5.08765775951833e-08	2.75236412678293e-07	Arid3b
ENSRNOG00000053347	185.396457770776	1.08906040220753	0.220613860652	4.93650035854016	7.95368912922946e-07	3.64120804613861e-06	Ccdc28a
ENSRNOG00000019128	201.564703866288	1.08869256139305	0.17135139264312	6.35356704488831	2.10378431168144e-10	1.56840037591911e-09	St8sia4
ENSRNOG00000027456	213.221261238448	1087471344165	0.219874520022533	4.94587250970943	7.58035606461483e-07	3.48075631402057e-06	Cdc42bpg
ENSRNOG00000062248	96.2763298027758	1.08724451794259	0.263095424889542	4.13251016584212	3.58822891340195e-05	0.000126578202502871	NA
ENSRNOG00000004829	607.73426971094	1.08574288424525	0.130227082293038	8.33730484571639	7.60029400568923e-17	1.17840012234096e-15	Immp1l
ENSRNOG00000008595	85.5592097108767	1.08422329540678	0.303372204816628	3.57390452451679	0.000351697214386137	0.00104553993803522	Ttc12
ENSRNOG00000002161	58.7727147781847	1.08401697236254	0.267278297425348	4.05576129002883	4.99712746819476e-05	0.000172451368923164	Tlr6
ENSRNOG00000009267	400.100341938517	1.08294784215325	0.147384645069132	7.34776571633551	2.01547359431436e-13	2.18005072805127e-12	B3gnt2
ENSRNOG00000007025	209.706547118953	1.08283540445413	0.24905261702942	4.34781781203376	1.37498745055867e-05	5.17602359889056e-05	Evc2
ENSRNOG00000014424	101.956499841754	1.08111755955896	0.232844040141118	4.64309740933775	3.43224430267792e-06	1.41660478331344e-05	RGD1563354
ENSRNOG00000055605	38.7946062687136	1.07972733475696	0.378191574660228	2.85497458722341	0.00430402727108582	0.0103129661181608	NA
ENSRNOG00000026051	96.343097380334	1.07963564903898	0.219919063801621	4.90924083786056	9.14296386209451e-07	4.14723025804188e-06	NA
ENSRNOG00000049034	123.085365846138	1.07960126037178	0.206608185237236	5.2253557095627	1.73820624572123e-07	8.722045064997e-07	Ptrh1
ENSRNOG00000020726	204.173632719881	1.0793780392856	0.172648357002422	6.25188711914852	4.05522463881337e-10	2.91504154138845e-09	Sipa1
ENSRNOG00000011747	532.583981498435	1.07910324091198	0.104556622723074	10.3207545615744	5.6775194368248e-25	1.8369036337196e-23	Tmem205
ENSRNOG00000002793	350.226878801595	1.07898536059368	0.198346654621624	5.43989694533547	5.33114003213921e-08	2.87218508068096e-07	Sstr2
ENSRNOG00000033883	391.547990993835	1.07892484750561	0.474690156235957	2.27290335249612	0.0230320047378922	0.0469581284746461	Stard8
ENSRNOG00000020729	92.9932519631488	1.07884748279777	0.281853191352904	3.82769298307134	0.000129349959199526	0.000416141720198404	Stc2
ENSRNOG00000014010	150.116231237907	1.07725319844369	0.24540904049105	4.38962312182211	1.13547276004662e-05	4.3179617336493e-05	Gfra2
ENSRNOG00000022576	743.025293432881	1.07671388416114	0.128383735042648	8.38668452669227	5.00044542191615e-17	7.88681124353989e-16	Nudt12
ENSRNOG00000010418	714.984339182736	1.07581184638557	0.147244339949348	7.30630356831132	2.74591433830107e-13	2.91494274704667e-12	Nek1
ENSRNOG00000046972	87.6601937811703	1.07412616416292	0.271684203367618	3.95358342829197	7.69894021299209e-05	0.000257100159103938	Chrm2
ENSRNOG00000015609	169.577463576258	1.07398225433527	0.172945045889013	6.20996252777601	5.29972374336112e-10	3.75354320141965e-09	Wdr27
ENSRNOG00000030213	2743.05177840697	1.07385872110901	0.143879053177717	7.46362098854373	8.41765105515615e-14	9.48087869921469e-13	Vps13c
ENSRNOG00000026217	159.248379991625	1.07371240644707	0.198295711795212	5.41470310541025	6.13904832652009e-08	3.28229901751352e-07	Armc2
ENSRNOG00000051221	50.757050745296	1.07358719559415	0.348436710766533	3.08115408744486	0.00206199910399588	0.00528213896034819	Thsd4
ENSRNOG00000030266	640.624946537956	1.07345346851949	0.203888591291068	5.26490208070074	1.40264096933676e-07	7.138161725912e-07	Plekhg2
ENSRNOG00000037690	110.046568324703	1.07243208971133	0.22116755967541	4.84895746593782	1.24112027400262e-06	5.51206963283962e-06	Sertad3
ENSRNOG00000008907	140.920970125684	1.07240998468817	0.195103756561865	5.49661371767652	3.87153471157395e-08	2.1265521192179e-07	Fggy
ENSRNOG00000031233	106.423772431835	1.0717469538031	0.274281626120949	3.90746900899039	9.32680000360017e-05	0.00030708556207819	Mapk12
ENSRNOG00000032443	26.0778942488323	1.07091044454865	0.46465818835752	2.30472737031519	0.02118184699839	0.0436040724246137	Lmod3
ENSRNOG00000037886	499.442428514949	1.06748208698351	0.211764216851907	5.04089927397897	4.63349312887556e-07	2.19430710870066e-06	Hs6st3
ENSRNOG00000020353	539.582434062714	1.06496209156487	0.184980980461179	5.75714372855952	8.55490688422266e-09	5.11559364879261e-08	Sh3pxd2a
ENSRNOG00000057957	24.2896538813182	1.06439690373295	0.42282480172832	2.5173473726758	0.0118242187071512	0.0257373096056212	Crybg2
ENSRNOG00000014997	3970.53523250462	1.06393257449659	0.104186958759902	10.211763421835	1.75643222732708e-24	5.49787347868818e-23	Igf2r
ENSRNOG00000042833	520.014030790247	1.06315962653467	0.174797498358254	6.08223593884445	1.18517988649315e-09	8.00040189257564e-09	Prp2l1
ENSRNOG00000028622	34.0876907513404	1.06303633681941	0.362358961315507	2.93365543647705	0.00334995870386649	0.00821645580392855	Pnpla1
ENSRNOG00000023830	382.193545274541	1.06248167216014	0.163614882194054	6.49379602828545	8.37000544194577e-11	6.56668238106303e-10	Dnase2
ENSRNOG00000045638	26.3271051115569	1.06092480008882	0.390420086537376	2.71739297406065	0.00657984319841406	0.0152233304223527	NA
ENSRNOG00000013669	2245.61280485485	1.06072872064338	0.0973747068531594	10.8932674091944	1.24106163930131e-27	5.0639747246491e-26	Pik3r4
ENSRNOG00000051825	46.5218061703338	1.05930828993587	0.337146890203947	3.14197852839477	0.00167810341559834	0.00437849421026802	NA
ENSRNOG00000061443	56.8746675074568	1.05813802726141	0.288402965508278	3.66895682017887	0.00024354220506201	0.000743354735103281	LOC689439
ENSRNOG00000018681	1087.61656678333	1.05769787411864	0.203362735425831	5.20104075067577	1.98175640440084e-07	9.86292052067721e-07	Nes
ENSRNOG00000013663	318.447938078986	1.05733018956447	0.155791267895354	6.78683859402621	1.14617313289452e-11	1.00441250571965e-10	Tmem86a
ENSRNOG00000014565	1831.11920838694	1.05724543346388	0.124080648579553	8.52063110216606	1.58686224803657e-17	2.61803627203145e-16	Lcmt1
ENSRNOG00000025350	255.415796952714	1.05717344451855	0.155167460625137	6.81311300874179	9.55090538015625e-12	8.45461452337743e-11	Ppp1r13l
ENSRNOG00000008447	521.092812472636	1.05710928205332	0.220547329510376	4.79311757888949	1.6420931810747e-06	7.13512321132529e-06	Tmem132d
ENSRNOG00000004494	1520.46472455628	1.05635351726725	0.0842411678357529	12.5396352449298	4.53076128573497e-36	3.20005603478536e-34	Lta4h
ENSRNOG00000020344	47.4133122621144	1.05574913356162	0.314231634335832	3.35977991456233	0.000780045860821828	0.00217333307968648	Sntb2
ENSRNOG00000011320	102.550851158586	1.05511370131102	0.265165088419166	3.97908226758391	6.91818008111946e-05	0.000232770719460452	Igfbpl1
ENSRNOG00000007310	35.6744110877786	1.05418157757007	0.367225043393041	2.87066908027235	0.00409604075741168	0.00986128107681864	Klrb1b
ENSRNOG00000003827	1335.40058582742	1.05356032897671	0.105485654264014	9.98771194365262	1.72517815440727e-23	4.91985283347345e-22	Wipi1
ENSRNOG00000047002	2696.99319643951	1.05288231958186	0.0924210919170264	11.3922298226807	4.57139148013308e-30	2.19330803823708e-28	Fstl5
ENSRNOG00000005691	196.99233522661	1.0513291659047	0.159866092403148	6.57631114954303	4.82262833286856e-11	3.90596570336009e-10	Rnf32
ENSRNOG00000017833	988.698011047848	1.05111796968458	0.163581064367013	6.4256701944809	1.3128977845266e-10	1.00501555699942e-09	Actn2
ENSRNOG00000056223	875.897210645196	1.05103301026726	0.10849963505528	9.68697276937158	3.42530769498045e-22	8.70857088515197e-21	Tfb1m
ENSRNOG00000000605	181.30580162431	1.05082692716462	0.327834742763285	3.20535559564953	0.00134895714726851	0.00359512124975482	Hs3st5
ENSRNOG00000013717	590.209383646257	1.05063990256356	0.453583262681372	2.31631100396578	0.020541293954318	0.0424287970039472	Bmp6
ENSRNOG00000020246	250.680585375613	1.05004426723871	0.211574708677098	4.96299521717065	6.94142921324404e-07	3.20589504846137e-06	Myl9
ENSRNOG00000003831	505.854772712765	1.04969572285218	0.142743901022169	7.35369928477124	1.92795211006174e-13	2.09281262303614e-12	Tdp1
ENSRNOG00000010325	263.32686302691	1.04945655806331	0.216435032752143	4.84882943726179	1.24192145720541e-06	5.51428813158e-06	Ptger3
ENSRNOG00000017277	28.6887242826801	1.0493281957462	0.416527444820863	2.51922942604057	0.0117611994795617	0.0256159569267709	Igsf6
ENSRNOG00000000560	517.951806692039	1.04824449847344	0.124472809841865	8.42147373233694	3.7177768894085e-17	5.90964882942499e-16	Lrrc20
ENSRNOG00000029316	488.002497437452	1.04799382342914	0.152019343306985	6.89381890903737	5.43141590929135e-12	4.95935478630599e-11	Gtf2f2
ENSRNOG00000036964	923.966542444928	1.04785018614434	0.149640498643795	7.00245051066454	2.5152374644333e-12	2.38107409890423e-11	Ralgapa2
ENSRNOG00000045753	35.5891717166795	1.04567059585645	0.331376853139911	3.15553300101791	0.00160205141606314	0.0042016499118557	Hist2h2be
ENSRNOG00000007510	94.5320172446154	1.04440557936554	0.227821382925777	4.58431761739328	4.5547144595256e-06	1.84776254594159e-05	Bbs12
ENSRNOG00000011241	549.102444845801	1.04370309019292	0.132248051619322	7.89201109137877	2.97355294351438e-15	3.96184750783111e-14	Tfdp2
ENSRNOG00000018996	334.866626230356	1.04278023427825	0.141028523631879	7.39410870527284	1.42359916518135e-13	1.56861921274955e-12	Phf7
ENSRNOG00000021839	287.891500676071	1.0424365269273	0.138334062065037	7.53564603949246	4.85923021805945e-14	5.65055524084775e-13	Cep126
ENSRNOG00000003931	1989.40983705064	1.0423782273526	0.100482401939163	10.3737391546801	3.26493733185716e-25	1.0831770313312e-23	Arsg
ENSRNOG00000013506	1715.4274752299	1.04092496513701	0.140523614873601	7.40747358423216	1.28728114693623e-13	1.42442490108924e-12	Zfand6
ENSRNOG00000024345	143.837407241338	1.03961014825385	0.197109437762642	5.27427889833336	1.33279091708769e-07	6.80352358680897e-07	Pard3b
ENSRNOG00000014891	258.945033587417	1.03957025254464	0.1874199399128	5.54674306815123	2.91039929837629e-08	1.62598102610998e-07	Ptar1
ENSRNOG00000029047	26.363001469695	1.03839944906371	0.433877952942682	2.39329848871322	0.0166976507490201	0.0351894230680294	Cubn
ENSRNOG00000005652	963.197905658505	1.03822915721181	0.153496563689372	6.76385928295344	1.34363591689179e-11	1.16677728618815e-10	Cntn4
ENSRNOG00000013018	59.6366069542944	1.0382290673351	0.446886754707548	2.32324868973692	0.0201657964966462	0.0417428105490537	Eda2r
ENSRNOG00000029837	119.843385625821	1.03788937726628	0.20443136982903	5.07695750478161	3.8352660689658e-07	1.8367478056247e-06	NA
ENSRNOG00000010888	195.836200783939	1.03785731630603	0.319876061708335	3.24456075507256	0.00117631920596079	0.00316874669687051	Ankrd33b
ENSRNOG00000002278	252.464800112946	1.03735325916863	0.144837437783441	7.16219007353377	7.93982269133756e-13	7.97472301085993e-12	Tec
ENSRNOG00000011339	2183.14381552625	1.03681280946499	0.130193081494125	7.96365519247484	1.67030290719006e-15	2.28029403610412e-14	Slk
ENSRNOG00000048907	94.0261415911632	1.03646166665328	0.259231466115638	3.99820933077213	6.38234953528828e-05	0.000215974360431451	NA
ENSRNOG00000014872	1032.57974068108	1.03579299960828	0.122548611079617	8.45209905263923	2.8611169909012e-17	4.60398051000651e-16	Sec24d
ENSRNOG00000018964	525.412716618636	1.03579172377861	0.152213170469235	6.80487582372482	1.0113643397434e-11	8.93991302249e-11	Gss
ENSRNOG00000015189	997.139463963365	1.03491826730525	0.110266665374703	9.38559503716225	6.25621760182451e-21	1.4295457220169e-19	Bbs9
ENSRNOG00000023129	502.786823544713	1.03385216995743	0.117543535753403	8.79548299556318	1.42433961347662e-18	2.60109172171355e-17	Mfsd9
[truncated: 4,433 more rows]

## Sheet: NaB_DE_genes
The list of differentially expressed (DE) genes in rat primary cortical neuron cultures treated with HDAC inhibitor sodium butyrate (NaB) for 24hr. Changes reported are significant with p.adj < 0.05 and absolute log2FoldChange <= 0.5.
ENSEMBL	baseMean	log2FoldChange	lfcSE	stat	pvalue	padj	SYMBOL
ENSRNOG00000021946	38.5627119487922	8.88379581922034	1.55405908277801	5.71651098575983	1.08733443674393e-08	8.2628612865116e-08	Rbmxl2
ENSRNOG00000010681	28.1939184004794	8.52928955056266	1.53902985502309	5.54199096445384	2.99051741251207e-08	2.09714086988418e-07	Pitx2
ENSRNOG00000017019	35.1330550180788	8.25284794388517	1.51876485699217	5.43392079813427	5.51290581132221e-08	3.70149117133013e-07	Lmx1b
ENSRNOG00000018006	32.5373981349282	8.20293101760051	1.51054150108208	5.43045723121432	5.62098496416709e-08	3.76060590097722e-07	Skor2
ENSRNOG00000016613	24.4894111064166	8.07436734123343	1.54450331447415	5.22780836115103	1.71531165364729e-07	1.06103111552778e-06	Hoxc4
ENSRNOG00000002117	31.621416952311	8.03182511927518	1.61052220533429	4.98709368468971	6.12943474019243e-07	3.42182885215038e-06	Barhl2
ENSRNOG00000020747	44.0865871839569	8.02124146571694	1.50007439792226	5.34722909532161	8.93109425067792e-08	5.76731556485864e-07	Nkx2-5
ENSRNOG00000019999	19.8030129894433	7.91817841362554	1.58714822911234	4.98893440977092	6.07132547261883e-07	3.39387495727829e-06	Lypd3
ENSRNOG00000019194	70.580614931465	7.7949908661178	1.47275755544463	5.29278620048531	1.20466728681422e-07	7.62474502665893e-07	Pitx3
ENSRNOG00000006383	23.066763198401	7.78035081353595	1.56883736717567	4.95930998095915	7.07440070121191e-07	3.91443992943245e-06	Atoh1
ENSRNOG00000013953	45.483683672436	7.77289239186499	1.49361700774327	5.20407330096566	1.94967044834303e-07	1.19375798781656e-06	Ntrk1
ENSRNOG00000052668	48.919237346494	7.69677723209075	1.52211969908927	5.05661758184717	4.26757789724676e-07	2.44546110645148e-06	Tcf24
ENSRNOG00000022084	19.2608741559978	7.69436531534326	1.60015764546802	4.80850454774585	1.5206357021579e-06	7.94559199398495e-06	Sox14
ENSRNOG00000013928	70.3171291597383	7.62405833972625	1.47914013531679	5.15438541466755	2.54464100236357e-07	1.52868493787083e-06	Dsp
ENSRNOG00000058827	16.5748327839094	7.52892566700996	1.59801131644797	4.71143451208163	2.45979143991762e-06	1.23743558506672e-05	Six2
ENSRNOG00000027595	18.1071457984314	7.50879435621643	156481864542	4.79850772368644	1.59852144901329e-06	8.3165453767113e-06	Tfap2e
ENSRNOG00000026762	13.968510655068	7.44323373557986	1.61801513816617	4.60022502880653	4.22034779870994e-06	2.04281763219504e-05	RT1-DOa
ENSRNOG00000012167	53.5914585483598	7.32640011313089	1.49696525610239	4.89416844062663	9.87222591658219e-07	5.3298661683868e-06	Pou4f2
ENSRNOG00000016525	16.0558220778733	7.32062036028661	1.57714967440642	4.64167762837208	3.45591747894409e-06	1.69268814067273e-05	Susd3
ENSRNOG00000046946	19.1195038568269	7.22786317202861	1.53984200371807	4.69389921470927	2.68046130021045e-06	1.34126281825993e-05	Ptchd3
ENSRNOG00000006296	11.1377914702284	7.22724606565967	1.67868365597174	4.30530555292505	1.667554081654e-05	7.27155165239574e-05	Six6
ENSRNOG00000001581	11.607514202276	7.15621019097874	1.65629423132248	4.32061529627185	1.55594731975096e-05	6.82894727787813e-05	Hoxd10
ENSRNOG00000048319	16.3098131144511	7.15428851856793	1.58817000016654	4.50473722448965	6.64551238976849e-06	3.11927315366377e-05	Prr23a
ENSRNOG00000028679	14.1552576779389	7.15338171745574	1.56124279488903	4.58185090805443	4.60878441113065e-06	2.21938982489253e-05	Hoxc13
ENSRNOG00000057865	19.4849132511896	7.15136224943741	1.5428042199563	4.6353011982557	3.56418122465725e-06	1.74126697315989e-05	Prss16
ENSRNOG00000001578	11.5755088401193	7.05257171086487	1.70304793030569	4.14114693154817	3.45573494199356e-05	0.00014090690411561	Hoxd4
ENSRNOG00000007491	63.8835961105475	7.04095312827603	1.13245985833046	6.21739753200281	5.0546802805904e-10	4.69604583233311e-09	Hoxb13
ENSRNOG00000008048	36.6186921428511	6.94115536296848	1.51025956635696	4.59600158647687	4.3067541941475e-06	2.08106403323037e-05	Plscr1
ENSRNOG00000003716	9.9322101498838	6.93703066856181	1.66155532168903	4.17502238896871	2.97956748739394e-05	0.000123458017082526	Batf3
ENSRNOG00000027924	29.3446004707564	6.83051167312953	1.4985095696147	4.55820357215725	5.159301745496e-06	2.46273196910608e-05	Fam83g
ENSRNOG00000048011	34.8043426727912	6.7106024928619	1.5022364821941	4.46707463997992	7.92964691055573e-06	3.66700041773934e-05	NA
ENSRNOG00000004399	42.891051343117	6.65990876616937	1.12130326051738	5.93943583388532	2.86004590251844e-09	2.35877407870347e-08	Dlx4
ENSRNOG00000030868	9.45269089575241	6.63956330606689	1.65125174129003	4.0209273607668	5.79694798576463e-05	0.000226579922081263	NA
ENSRNOG00000060020	214.408888069378	6.60164943042313	0.539025357998169	12.247381931975	1.73507112198079e-34	2.93105564636215e-32	C1ql4
ENSRNOG00000007759	29.7451635771617	6.59080071819169	1.49776782717353	4.40041547068703	1.08043810171531e-05	4.87114060544557e-05	Foxd2
ENSRNOG00000016301	98.6541903090864	6.55302231728936	0.835553118817839	7.84273575157104	4.40835035514691e-15	8.16559896376061e-14	Dmrt2
ENSRNOG00000004976	8.90903034143005	6.53253269705563	1.65646092643172	3.94366845170791	8.02445792458083e-05	0.000303531499596829	Tlx3
ENSRNOG00000060448	7.37988965204968	6.52859538528858	1.67544304048183	3.89663821899374	9.75371522317699e-05	0.00036316841804084	Hand2
ENSRNOG00000042394	31.0111542955184	6.51692404049995	1.51505359731712	4.30144785111247	1.69685711613459e-05	7.38788846980969e-05	NA
ENSRNOG00000061483	7.22552757153585	6.4055121017277	1.66634937802473	3.84403906299692	0.000121025728419968	0.000441669395160623	NA
ENSRNOG00000008668	8.03398743511072	6.36637243403955	1.6541208556523	3.84879521486293	0.000118700185710988	0.000433557240479075	Vsig8
ENSRNOG00000051312	8.57227590122883	6.36491919439091	1.6367265444058	3.88881039178211	0.000100736777752975	0.000373937298150689	NA
ENSRNOG00000051363	7.09999961163402	6.3598491033735	1.66941814594852	3.80962020738071	0.000139180425458307	0.000500676091837132	NA
ENSRNOG00000002149	54.1870095713166	6.35198264667944	1.08415496490859	5.8589250174351	4.65872974236846e-09	3.74226921245033e-08	Nkx6-1
ENSRNOG00000048472	77.3783623045834	6.33601346155361	0.776844750291556	8.15608711930622	3.46052877032861e-16	7.41861833974127e-15	Comp
ENSRNOG00000022760	6.93521865131874	6.31947362428537	1.75540960947801	3.59999944751614	0.000318217856447622	0.00105986873993882	Rubcnl
ENSRNOG00000046959	20.4899975394161	6.3039407408043	1.59578850337567	3.95036104563304	7.80333911916986e-05	0.000296162228128817	Mnx1
ENSRNOG00000025882	21.9557670249545	6.30125975375111	1.51995510813864	4.14568806671384	3.38794792168626e-05	0.000138243005413155	Nipal1
ENSRNOG00000022067	12.3700066102829	6.19832527933013	1.57483753842921	3.9358506055885	8.29025352811335e-05	0.000313094685558727	Tlr5
ENSRNOG00000008880	11.8834212634435	6.18090879385822	1.62906898539888	3.79413569913666	0.000148158634331881	0.000529814523659711	Nrk
ENSRNOG00000026594	4.17586879480259	6.17969467048591	1.86270804395442	3.31758629085361	0.000907988637613286	0.00273660161555776	LOC100909776
ENSRNOG00000021547	35.7135772028471	6.14540784263291	1.11671938951783	5.50309048120526	3.73190766920449e-08	2.57739641275027e-07	Pgr15l
ENSRNOG00000017856	16.4181041501571	6.14169639043398	1.56774929757502	3.91752456845869	8.94629303468609e-05	0.000335620093792921	Fev
ENSRNOG00000008826	6.34173456276951	6.13033737247328	1.73917253506242	3.52485866058899	0.000423708798162046	0.00137542519741573	Pax9
ENSRNOG00000028121	6.26329514712434	6.12682428904547	1.69900615938986	3.60612247058934	0.000310806492822642	0.00103702431034029	Otop2
ENSRNOG00000010708	15.7534652463484	6.10676304999072	1.66020612910933	3.6783161698523	0.000234778815264199	0.000805630413621391	Gata4
ENSRNOG00000042480	10.827118291898	6.08485384740369	1.6142495283024	3.76946298618573	0.000163599167086147	0.00057999595584182	Hoxd8
ENSRNOG00000011335	175.513947207965	6.06378227327659	0.703145269102828	8.62379730011356	6.47697232332235e-18	1.72852280344209e-16	Gpr50
ENSRNOG00000012720	10.5108878522252	6.01989757064358	1.62158238700414	3.71235998792838	0.000205335654099564	0.000713731523601634	Irx4
ENSRNOG00000003737	9.99523453451468	6.01823949134838	1.62521552889204	3.70304084865051	0.000213030564539658	0.00073744371450173	Best2
ENSRNOG00000002812	7.01718822665357	6.01807195091075	1.71581733020033	3.5074083033117	0.000452494272275517	0.00145961156034949	Lhx1
ENSRNOG00000046790	158.187081692202	6.01447334724574	0.527204880126275	11.4082277573098	3.80400718589432e-30	4.01631833695704e-28	NA
ENSRNOG00000018290	18.8091737312968	5.9849825439556	1.55188556484933	3.85658754712153	0.000114980929453746	0.000421156296891184	Alx3
ENSRNOG00000017175	5.07245858833488	5.96569430388362	1.71810753809657	3.47224732538733	0.000516120608251065	0.00164630389637184	H1f1
ENSRNOG00000020686	5.44438239952339	5.9647372485657	1.71218448361393	3.48370009519993	0.000494533298937502	0.0015819259645808	Dkkl1
ENSRNOG00000046548	4.02622086870291	5.96385954917554	2.00159932286597	2.97954714564764	0.00288674803215468	0.00770270644561508	Rhox5
ENSRNOG00000004414	131.402861748746	5.96374522159544	0.614184677148088	9.71001954866012	2.73284697252936e-22	1.22132232558038e-20	F11r
ENSRNOG00000025051	41.6465756928044	5.93674828183713	0.939289821952025	6.32046482681929	2.60777684503153e-10	2.54937350943968e-09	Tal1
ENSRNOG00000015868	4.1582824375389	5.90339285839278	1.82878572389856	3.22803966656524	0.00124641689261644	0.00363845180006386	Insl6
ENSRNOG00000054420	88.9170142264926	5.90264240683642	0.650172190274113	9.07858332782253	1.09997171839881e-19	3.73128960620705e-18	Vdr
ENSRNOG00000023824	5.96848653678371	5.90148638828932	1.71623383429506	3.43862606036627	0.000584674247878056	0.00184580490925136	RGD1561648
ENSRNOG00000050868	72.4388656596509	5.87561338461822	0.802203770815281	7.32434027160808	2.40076819433627e-13	3.53276804067271e-12	Ddx43
ENSRNOG00000001572	14.3822936184451	5.80865947526001	1.56245537588491	3.71764823809463	0.00020108599625475	0.000700256799573592	Hoxd1
ENSRNOG00000030155	83.2715811075272	5.7709166347064	0.627566164553239	9.1957102862846	3.72525231159659e-20	1.33327727330087e-18	Bmp8a
ENSRNOG00000029478	146.561762713349	5764032451351	0.512873493510255	11.2387021834572	2.63223517943183e-29	2.47035271589677e-27	Cyp4f39
ENSRNOG00000049906	13.6648548903621	5.76148055310106	1.56915226751571	3.67171540479158	0.000240927890309917	0.000824887485003127	Foxf1
ENSRNOG00000061652	10.9470765561898	5.73407092983259	1.58167727145878	3.62531031665142	0.000288614674649986	0.000969876208247905	NA
ENSRNOG00000014253	4.45375973435456	5.71235557584688	1.77624210302964	3.21597802805351	0.00130000784914537	0.00378312361681528	Pax2
ENSRNOG00000011907	3.59249440767343	5.70998901029881	1.89330999646779	3.01587643912066	0.00256237653830666	0.00692690460259472	Krt23
ENSRNOG00000000897	11.6022097858256	5.6572543834832	1.56724237409256	3.60968697439588	0.000306566731803095	0.00102469960434303	Rxfp2
ENSRNOG00000022405	4.46375958500238	5.64618103646014	1.79388827755878	3.14745411243992	0.00164698954847044	0.00466978758682631	Neurog1
ENSRNOG00000018003	34.554487073236	5.64559892208101	1.11947028659398	5.04309849907488	4.58053307636163e-07	2.60798602153613e-06	F2rl1
ENSRNOG00000057753	110.093757007251	5.61669963816986	0.602395974077305	9.32393289442713	1.12105962706498e-20	4.19912644789548e-19	Nup62cl
ENSRNOG00000022335	24.8967219414261	5.58956137405441	1.11696563581323	5.00423754754533	5.6083563753982e-07	3.14652820490208e-06	Rad21l1
ENSRNOG00000032994	24.754394549098	5.5809188077769	0.973837050309602	5.73085487556939	9.99257337444029e-09	7.6451332434067e-08	Myom3
ENSRNOG00000005781	281.959425957469	5.57730328100787	0.377364498784361	14.7796183768599	1.98286486082145e-49	1.24061244792062e-46	Wnt16
ENSRNOG00000013426	2.86858039451028	5.57074713674111	1.96477544382338	2.83530983362691	0.0045781261777839	0.0116071267479069	Mrgprf
ENSRNOG00000060245	3.41106222544378	5.56937651426148	1.90970847772855	2.91634905495409	0.00354154042378466	0.00924256955015021	Aff1-as1
ENSRNOG00000017409	42.9098260353243	5.56230375769654	0.933272591140516	5.95999905118725	2.52239397970767e-09	2.09492632739438e-08	Wnt6
ENSRNOG00000016595	12.0151695180163	5.55009647046187	1.58964989717428	3.49139548294727	0.000480504422117542	0.00154289321475606	Hhex
ENSRNOG00000014672	12.2557162364108	5.51993957742806	1.59161919916434	3.46812829370634	0.000524097015754191	0.00166859609633161	Hs3st6
ENSRNOG00000050486	32.3315465973943	5.50766825807434	0.964625264541938	5.70964545562645	1.13211765202159e-08	8.58001951350416e-08	Foxd4
ENSRNOG00000043383	3.78315549182962	5.4907294570637	1.83609839369675	2.99043312488762	0.00278582122395211	0.00746762394066869	LOC100359479
ENSRNOG00000017805	4.66534585983434	5.48811242143198	1.76223728902383	3.11428685320355	0.00184390128051523	0.00516653248162941	Duoxa2
ENSRNOG00000020681	3.51186369133445	5.4866673982811	1.87493188611683	2.92632891835049	0.00342988094664149	0.00898170498087346	Pth2
ENSRNOG00000053402	162.337505778487	5.48536417522396	0.579433704892105	9.46676751613091	2.88637560995434e-21	1.16094150426092e-19	Gabrq
ENSRNOG00000048726	16.8871350108387	5.46592928676015	1.58621319128956	3.44589826687575	0.000569164585862482	0.0018005425747144	Clec2d
ENSRNOG00000010359	10.2124999096215	5.46293979268918	1.5989381356829	3.41660485216708	0.000634072410614494	0.00198358985787234	Bik
ENSRNOG00000010841	257.442284118543	5.45001947490327	0.334492122038849	16.2934165435151	1.09913628286734e-59	1.68797356604345e-56	Col8a2
ENSRNOG00000009922	204.587478736622	5.43578669744232	0.415502071342584	13.0824539090215	4.14828656576207e-39	1.13027427347449e-36	Prlhr
ENSRNOG00000055185	16.474262921454	5.43328358808677	1.55866287090488	3.48586194584367	0.00049055409672426	0.00157127993097515	Dusp9
ENSRNOG00000010835	20.0022994595348	5.43097990812486	1.53082506106601	3547746928276	0.000388541354024725	0.00126980636361766	Dmbx1
ENSRNOG00000055259	65.8073103962429	5.41885769217843	0.729695196655682	7.42619345312122	1.11767498137553e-13	1.71488496461188e-12	Phldb3
ENSRNOG00000017190	4.83477369734321	5.40900854539018	1.81826600121834	2.97481696394578	0.00293163414159084	0.00780275650762472	Foxl2
ENSRNOG00000018853	3.33963825677354	5.40766957831302	1.96267161766282	2.75525947878768	0.00586456053990946	0.0144269726519136	Slc28a3
ENSRNOG00000018834	3.60258281886064	5.40764414197181	1.87074514971119	2.89063646259175	0.00384462574143296	0.00993989327364968	Sstr5
ENSRNOG00000002202	29.4778701808062	5.38927247703031	0.931014754727313	5.78860050247945	7.09752774287472e-09	5.52782554911861e-08	Sowahb
ENSRNOG00000054086	9.57261509733271	5.36859871586104	1.59866030934141	3.35818602894614	0.000784557933091803	0.00240317990275972	Sp5
ENSRNOG00000000405	14.7826927460839	5.36712744069038	1.57110959999945	3.41613814891862	0.000635160153979389	0.00198647988657854	Vgll2
ENSRNOG00000061182	263.315373185552	5.36464767444345	0.435624890485821	12.3148327646307	7.53712531477505e-35	1.34025955728942e-32	Gabre
ENSRNOG00000017302	23.8352343629869	5.34892698910725	1.04404501504936	5.12327238002697	3.00278084244276e-07	1.77758377787456e-06	Slc6a3
ENSRNOG00000012481	244.021616915011	5.33820649151916	0.398506387124567	13.3955355898738	6.4211152070338e-41	2.04663960740419e-38	Ppm1j
ENSRNOG00000001580	36.9410402138908	5.33667961962475	0.8640526681243	6.17633602267522	6.56062804261305e-10	6.02002659010658e-09	Hoxd9
ENSRNOG00000010806	2.87439361726204	5.32578524498298	2.02345879915564	2.63202060116339	0.00848787159392066	0.0199534671355555	Npvf
ENSRNOG00000039110	2.94984433579307	5.3225857781203	1.97517856922627	2.69473649676409	0.0070444315555356	0.0169252712654904	Lsmem1
ENSRNOG00000028619	4.15898720189358	5.32094281702129	1.84249626329367	2.88789883758543	0.00387824581117739	0.0100145531165117	Hoxc8
ENSRNOG00000028744	2.85346550158461	5.3162817139748	2.06272175063691	2.57731403294375	0.00995714440563717	0.022988388744626	Mtnr1a
ENSRNOG00000008401	118.700719174169	5.31104086643935	0.490494877919163	10.8279231966101	2.53847352721697e-27	1.91439434353912e-25	Card10
ENSRNOG00000060839	9.94984134162419	5.30409598016328	1.62892323665687	3.25619762847093	0.00112915127432917	0.00332660489662411	LOC690348
ENSRNOG00000020685	10.227817642687	5.29970909597931	1.62020613202935	3.27100915816266	0.00107164439968046	0.00317378836672546	Atp12a
ENSRNOG00000011120	223.784175435758	5.29216452150906	0.379876769680085	13.9312665156279	4.09037193851451e-44	1.50214463385491e-41	Radx
ENSRNOG00000011474	142.892805266434	5.28871362976892	0.482689048467809	10.9567715417551	6.16599302302158e-28	4.9215400221191e-26	Ppp1r3b
ENSRNOG00000061485	8.0032522130086	5.26699695519657	1.63124893670382	3.22881249862411	0.001243053658107	0.00363051615601688	NA
ENSRNOG00000051986	414.538413865778	5.25977443411201	0.285060478680516	18.4514333886563	5.07801597387365e-76	1.42971539744413e-72	Plcg2
ENSRNOG00000039588	11.5036763962974	5.2326094725981	1.60269023168213	3.26489134903264	0.00109506072959156	0.00323632975944545	Mcidas
ENSRNOG00000025925	3.23566960040234	5.22400224632971	1.85987714062656	2.80878888837239	0.00497282441274385	0.0124693369162063	Txk
ENSRNOG00000022210	3.04698115930697	5.22231048092345	1.92609431759279	2.71134722387335	0.00670104133320147	0.0161969797169513	Alox12b
ENSRNOG00000060662	98.1442308657794	5.1755429874575	0.523314016696676	9.88993763271844	4.60314590576225e-23	2.27371180660941e-21	Pou4f1
ENSRNOG00000043332	29.3894560072111	5.13881774786948	0.976760390886342	5.26108326649729	1.43209157680446e-07	8.97008639486754e-07	Foxd1
ENSRNOG00000001577	3428565473372	5.1286081534336	2.03801126210083	2.51647684623043	0.0118534688269896	0.0268492959754439	Hoxd3
ENSRNOG00000004278	18.4794771359269	5.12476117036662	1.22543351534906	4.18199853862071	2.88957827688579e-05	0.000120259057203382	Dlx3
ENSRNOG00000046601	6.33277641450661	5.1235492988114	1.69939723323416	3.01492152547564	0.00257045752803313	0.00694208457570962	Unc5cl
ENSRNOG00000002158	95.8821575413501	5.09587506318738	0.520115928681326	9.79757546766005	1.15320387964576e-22	5.381511916811e-21	Ibsp
ENSRNOG00000059793	27.4902675495574	5.09558068541958	0.849577147931205	5.99778454237826	2.00027671704408e-09	1.68784588316811e-08	Rab37
ENSRNOG00000016102	237.748277389253	5.09122686072393	0.427357387025742	11.9132768387533	1.0093128081451e-32	1.3425449817319e-30	Ebf3
ENSRNOG00000002616	9.89913425592403	5.08765172336561	1.68165553040994	3.02538280365027	0.00248318619310891	0.00673654478242956	Slc5a10
ENSRNOG00000009197	7.10873525213393	5.08760525675403	1.66227651319608	3.06062512245452	0.00220875450873976	0.00606904520431699	Asb4
ENSRNOG00000032708	32.7386159143588	5.08749733548537	0.889014797651161	5.7226239078662	1.04891291411613e-08	7.98885746535786e-08	RT1-Bb
ENSRNOG00000009154	72.0262930649806	5.03127960848577	0.633472379467621	7.94238197522381	1.98335046738126e-15	3.85111947649099e-14	Hmx1
ENSRNOG00000055963	2.81817341195847	5.02285252862868	2.17111596373039	2.31348882903447	0.0206957782431963	0.0436180942982594	NA
ENSRNOG00000033796	3.67088325987206	5.02260530761856	1.91042107313612	2.62905669239375	0.00856220855122175	0.020089081813304	Kcnj5
ENSRNOG00000032759	2.83402385691419	5.01515925512769	2.04219817835517	2.4557652182253	0.0140584971958422	0.0311585139240832	Cdx2
ENSRNOG00000054562	127.687597347737	5.01083889686714	0.431033064398143	11.6251844945209	3.06929566231165e-31	3.57583528437453e-29	NA
ENSRNOG00000012674	9.36012041871043	5.00470656127488	1.62912486233458	3.07202147421838	0.00212614428940235	0.00586686629873797	Adrb3
ENSRNOG00000037436	18.1809676327658	5.0028145122471	1037421077491	4.82235672745958	1.4187192803346e-06	7.45688388384951e-06	Macc1
ENSRNOG00000017147	6.91270271323536	4.96449402806292	1.68503625097099	2.94622387215834	0.00321679486873309	0.00847724415382244	Trim6
ENSRNOG00000010053	76.9955426244475	4.95091686163425	0.640331841147191	7.73179864484702	1.06037573219211e-14	1.8776653295515e-13	Calcr
ENSRNOG00000023937	83.6309157291456	4.92978712362191	0.582401871241939	8.4645798151531	2.5707781934193e-17	6.41479409474626e-16	Slc49a3
ENSRNOG00000002539	5.02880629137665	4.91932234974142	1.78986749493058	2.74842822928198	0.00598817431753991	0.0146776304042661	Prm2
ENSRNOG00000014426	236.221099194415	4.91334849710554	0.80657324890334	6.09163334363741	1.11764434258026e-09	9.84862330780602e-09	Lox
ENSRNOG00000020638	2.76683803858667	4.90844130798133	2.00856055622918	2.44376067864059	0.0145350647963474	0.0320926479681997	Hmx2
ENSRNOG00000053113	2.75388488585091	4.90640514953782	1.97223535120679	2.48773816296095	0.0128558343661673	0.0287685269502801	NA
ENSRNOG00000057253	3.25504544548772	4.90442173939852	1.89732127056959	2.58491896732186	0.0097401885995625	0.0225491306033177	NA
ENSRNOG00000028345	2.8113661636012	4.89824835576344	2.08752530221372	2.34643783745715	0.0189538275727965	0.0404021462696847	Vom2r47
ENSRNOG00000015972	3.70282908010131	4.89663614839793	1.93327439617154	2.53282004773597	0.0113149024015788	0.0257456355833905	Ano5
ENSRNOG00000040316	9.60633866428073	4.88166739174304	1.7259668525196	2.82836682791254	0.0046786162199769	0.0118228666872206	NA
ENSRNOG00000008129	5.41790785447238	4.8811845965904	1.73694156709448	2.81021808048243	0.00495079410951424	0.0124214710963945	Pla2r1
ENSRNOG00000011820	5.53847344742689	4.87802666043567	1.72267151011942	2.83166386149702	0.0046306500089674	0.0117174311865617	Acpp
ENSRNOG00000016852	10.4201469556722	4.87445307851025	1.22158666079766	3.99026383877456	6.59998363771273e-05	0.00025379814157041	Apobec3
ENSRNOG00000009556	34.5849240686625	4.84198831612893	0.812294594656566	5.96087718418968	2.50887483100528e-09	2.08472319331885e-08	Prokr1
ENSRNOG00000046171	28.8435918461373	4.84100765410511	0.870961725256948	5.55823236971399	2.72520420567829e-08	1.9286499642448e-07	NA
ENSRNOG00000054142	118.76460311584	4.80472991320805	0.4490830196744	10.6989792593174	1.02905522580533e-26	7.36602963115655e-25	Slc30a2
ENSRNOG00000016149	17.2831765713062	4.80200604237216	0.998904331525927	4.80727322008566	1.53002824282498e-06	7.98725806738024e-06	Hoxc10
ENSRNOG00000049949	1873.42634050681	4.79829716425278	0.237626538327148	20.1925980070744	1.13724207462417e-90	9.60571518331306e-87	Hapln4
ENSRNOG00000012390	37.6083880058886	4.7962312338755	0.809890240990528	5.92207559879906	3.17903411273478e-09	2.59939125200526e-08	Npw
ENSRNOG00000051688	36.2844553556422	4.79160689553259	0.798291350367559	6.00232846482225	1.94507709062393e-09	1.64373123021061e-08	Syt15
ENSRNOG00000016181	4.64590747381744	4.78607830154812	1.91229891366957	2.50278775317817	0.0123219413928194	0.0277391465816763	Tbx20
ENSRNOG00000022777	5.81945149728743	4.78362797873093	1.80873581279437	2.64473559095429	0.00817547728890173	0.0193023532971931	Six1
ENSRNOG00000015027	5.95469080993135	4.78127852250548	1.79642324714153	2.66155458081131	0.00777807293781965	0.0184621309735264	Il18r1
ENSRNOG00000001066	3.47922624569396	4.77782040147644	1.98941309890065	2.4016230737179	0.0163225173393133	0.0355513519098788	Itih2
ENSRNOG00000003620	4.17497520907054	4.77592093945207	1.85467208045761	2.57507566419703	0.010021816028954	0.0231313756219593	Fmo3
ENSRNOG00000016656	11.3849324579338	4.76277945842027	1.34930316072384	3.52980678994722	0.000415863243239824	0.00135177559516074	Nkx2-3
ENSRNOG00000011074	21.1296528364273	4.75441822783218	0.987277008857985	4.81568818596492	1.4669344084004e-06	7.69593880779751e-06	Calcb
ENSRNOG00000008046	91.1428689879624	4.73878942112498	0.466101178930731	10.166868558445	2.78725594422263e-24	1.57475299885461e-22	Tmem30b
ENSRNOG00000008847	9.0542444504649	4.73630690691954	1.65415213990497	2.86328372866091	0.00419274932596977	0.0107282814849451	Gja3
ENSRNOG00000021274	5.36707592729118	4.73478909273495	1.7127716642037	276440181239	0.00570272671387724	0.0140595683563234	Fermt1
ENSRNOG00000037600	30.2373487243453	4.73437225734161	0.96724886115024	4.89467855429838	9.84665406577583e-07	5.31775981883476e-06	Sim1
ENSRNOG00000020637	6.23830696347609	4.73372967872974	1.7510369500726	2.70338651536363	0.00686368813045395	0.0165380521448807	Hmx3
ENSRNOG00000055841	6.23957318162176	4.73226840646104	1.71938642666748	2.75230066555378	0.00591781610129269	0.0145431578992053	NA
ENSRNOG00000000907	4380119935891	4.73100581970835	1.79446016280029	2.63645073754411	0.00837783638765068	0.0197167442319007	Alox5ap
ENSRNOG00000054217	17.8740721795382	4.69983545303528	1.01163981710804	4.64575966026195	3.38827291906954e-06	1.66196557554709e-05	Runx3
ENSRNOG00000001618	92.5575438474728	4.69380687708836	0.496752818723858	9.44897884856818	3.42152212158649e-21	1.35999466352848e-19	Ripk4
ENSRNOG00000014409	5.99853626864433	4.68794986897945	1.75524012253367	2.67083107820737	0.0075663713313487	0.0180254845438547	Myl7
ENSRNOG00000000065	6.14461603900123	4.68016165651935	1.71138754901036	2.73471760340067	0.00624338134294816	0.0152192555593684	Pde6b
ENSRNOG00000011039	185.429564583622	4.66671561561286	0.374640794430594	12.4565068326466	1.2889377792001e-35	2.53186347721247e-33	Gch1
ENSRNOG00000001431	109.766564785285	4.65169501221816	0.449515202399617	10.3482484850041	4.2621156036275e-25	2.61817886880289e-23	Rasa4
ENSRNOG00000012591	16.2170934694579	4.64722893140006	0.934381623701561	4.9735876792932	6.57250262066339e-07	3.6522791700943e-06	Pkd2l1
ENSRNOG00000003965	3.04202518226036	4.63673620042499	2.0095110853518	2.30739518394508	0.0210327994798273	0.0442254271362611	Amelx
ENSRNOG00000002549	144.358492078475	4.62329580500658	0.434258539663881	10.6464130989457	1.81213584564615e-26	1.27022451620334e-24	Htr5b
ENSRNOG00000023895	112.074646534876	4.61664465270048	0.550170611063832	8.3912963721809	4.80810546254206e-17	1.15210390891806e-15	Ube2u
ENSRNOG00000055049	46.5443139866161	4.60213482490151	0.840424738025111	5.47596306567074	4.35138450277742e-08	2.96283508284639e-07	Aldh1a2
ENSRNOG00000027228	70.6062148809554	4.59715500270073	0.528227101345229	8.70298966295599	3.23253370891602e-18	9.01108777965648e-17	Mogat2
ENSRNOG00000017514	25.7872132722111	4.58931026525562	0.855098359783634	5.36699692233868	8.00584223167411e-08	5.21971025934661e-07	Btn1a1
ENSRNOG00000024729	9.9629262754291	4577707098775	1.62873986029399	2.81058210115194	0.00494519702969656	0.0124111147560042	Pax5
ENSRNOG00000016731	183.442870613526	4.57723377196222	0.35827837850033	12.7756349437593	2.24309688873997e-37	5.05235143219791e-35	Tpm2
ENSRNOG00000008184	21.9129878789991	4.57533224328738	1.00127537895709	4.56950439353952	4.88878918314977e-06	2.34220974676543e-05	Esrp1
ENSRNOG00000034230	4.79169733180537	4.57164839059379	1.81102334979947	2.52434536037319	0.0115913990182593	0.026308411072881	Fcrl1
ENSRNOG00000007354	15.6027925366833	4.55033978692347	1.18688268460874	3.83385809392232	0.000126148934148673	0.000458582729626324	Trpa1
ENSRNOG00000025608	45.2463729191154	4.53528633011162	0.732268808432545	6.19347195713499	5.8853163662312e-10	5.43876637717416e-09	Lrat
ENSRNOG00000046007	39.5978289566412	4.53079329729626	0.713558512859934	6.3495750042094	2.15910577784301e-10	2.13797033441395e-09	Cldn3
ENSRNOG00000007608	4.99719271878838	4.52247500423107	1.73503099698109	2.6065672671555	0.00914548583747483	0.0213184341455033	Fezf1
ENSRNOG00000002754	20.4400386484094	4.50382948654634	0.988961010767591	4.55410217137949	5.26097833927918e-06	2.50913910461443e-05	Areg
ENSRNOG00000012965	55.3015894791768	4.49170049742625	0.59416631579325	7.55966869550581	4.0409729355216e-14	6.64048208168934e-13	Themis2
ENSRNOG00000051809	3.40848189894803	4.49055394962328	1.89539092656411	2.36919671118378	0.0178267692154503	0.0383236971693309	NA
ENSRNOG00000036880	74.1097436002686	4.48951736388429	0.572487949517715	7.84211679506341	4.43014012987958e-15	8.19697231260195e-14	Arl5c
ENSRNOG00000013588	50.8651660720969	4.47284559573217	0.732602159363996	6.10542234766991	1.02529194070814e-09	9.10155373325413e-09	Glra1
ENSRNOG00000002429	8.41537804508774	4.46593561742973	1.68292894889458	2.65366854635375	0.00796219951306837	0.0188514977399109	Rtl3
ENSRNOG00000013074	9.67709340016667	4.46410861518265	1.65494617047896	2.69743433038109	0.0069876065404234	0.0168078651982589	Wt1
ENSRNOG00000054325	3.72635731419155	4.46350030513079	1.88866191909586	2.36331355019196	0.0181123380461631	0.0388387568689811	NA
ENSRNOG00000059897	4.64647651627816	4.46236911150172	1.84188955299065	2.42271264542233	0.015405106850477	0.0337840412858766	Gjb5
ENSRNOG00000016752	194.210807233599	4.45866705151157	0.318852813395845	13.9834646714447	1.96675459955183e-44	7.55099669323387e-42	Crispld2
ENSRNOG00000012478	33.4967599920982	4.43878920907328	0.747677965692096	5.93676611154974	2.90698906451724e-09	2.39433282627449e-08	Shox2
ENSRNOG00000039323	175.000200031694	4.43217247631102	0.379995606094232	11.6637466466176	1.95257294542592e-31	2.32287427937183e-29	Dgkk
ENSRNOG00000015072	22.7809354472132	4.43112363926839	0.860739424024211	5.14804308434204	2.63218042477589e-07	1.57455467123722e-06	Ptgr1
ENSRNOG00000014610	37.0627480875518	4.43102624046081	0.634571268259372	6.98270858152009	2.89542621107623e-12	3.69429267248571e-11	Anpep
ENSRNOG00000023428	110.996877613599	4.4280227824032	0.442187550474587	10.013901969087	1.32424179901147e-23	6.90444960206815e-22	Pik3r5
ENSRNOG00000033736	43.0465706438965	4.42560435504348	0.643419844660239	6.87825281077621	6.05910738974103e-12	7.41176691780559e-11	Diras3
ENSRNOG00000005343	24.1768329321346	4.41135528206993	0.792219495265863	5.56834981773518	2.57163141024921e-08	1.82762176749431e-07	Esr2
ENSRNOG00000003734	7.07281423419157	4.4011213702444	1.64409297452712	2.67692973477383	0.00743002151608677	0.0177356723853686	NA
ENSRNOG00000039296	4.3046543062461	4.40026534747881	1.75275364679758	2.51048705875948	0.0120564741181769	0.0272650625539977	LOC680273
ENSRNOG00000027995	2.9686587469413	4.39938861940914	1.91886654504931	2.29270171537441	0.0218651837222834	0.0456969625906882	Samd7
ENSRNOG00000055694	19.3632683173599	4.39647901839392	1.03304473506281	4.2558457239769	2.08260279992192e-05	8.91119784677837e-05	LOC102553190
ENSRNOG00000016763	31.2452520525745	4.39318620727147	0.714837818579189	6.14571038785184	7.96064182869573e-10	7.21454519378524e-09	Fgfr4
ENSRNOG00000025059	252.728834115336	4.39245330017563	0.288992507548848	15.1991943923777	3.57996537514191e-52	3.35979750457068e-49	Nxph4
ENSRNOG00000019518	27.9221581720214	4.39079533452295	0.729367110543497	6.02000730640445	1.74409197959983e-09	1.48727641652599e-08	Pde4c
ENSRNOG00000008706	33.5736856680746	4.38714327516199	0.823817098299925	5.3253850693504	1.00739396853682e-07	6.45351016704303e-07	Tbx3
ENSRNOG00000046663	27.1667639023131	4.3852087142919	0.851525931544746	5.1498240415729	2.60730948009353e-07	1.56133566278695e-06	Fcgr2a
ENSRNOG00000015156	112.711580306132	4.37691138621684	0.425776633152632	10.279829951701	8.68807522768434e-25	5.20010088427842e-23	Gal
ENSRNOG00000047218	22.6854683925033	4.37048359919503	0.872122715146625	5.01131724158824	5.40587092015169e-07	3.04303157128032e-06	Clic5
ENSRNOG00000015982	24.4598992227164	4.3560063579791	0.971820069136082	4.48231776264042	7.38366887593505e-06	3.4370988790623e-05	Wnt11
ENSRNOG00000020797	26.5310958320134	4.35365645005118	0.8452986494524	5.15043582865246	2.59881841406003e-07	1.55790771712974e-06	She
ENSRNOG00000000515	8.3936758977749	4.33677532909312	1.27276126491138	3.40737532532866	0.000655908657663903	0.00204351544023832	Mapk13
ENSRNOG00000017027	4.02263231361202	4.33565892600361	1.79223412800276	2.41913646116939	0.0155574027066284	0.0340826357052359	Adam2
ENSRNOG00000023659	33.1857554026357	4.33132080690706	0.813830277278509	5.3221426233873	1.02552116725285e-07	6.5596853761463e-07	NA
ENSRNOG00000058187	3.45948521022014	4.31700654429829	1.85254382720928	2.33031277365327	0.0197896261239044	0.0419245239667817	H2bc9
ENSRNOG00000005747	39.6813793705635	4.31352157706272	0.623090187992997	6.92278848260598	4.42838746014521e-12	5.50064333560537e-11	Il27ra
ENSRNOG00000001684	24.8224403976533	4.30864300114001	0.816503334933144	5.2769447677673	1.31355455429508e-07	8.27671655565343e-07	Ripply3
ENSRNOG00000036677	289.65337964246	4.30812275851539	1.01248426689489	4.25500217571543	2.09046982481993e-05	8.93580636403924e-05	Slc16a3
ENSRNOG00000000940	47.2337127147396	4.30425659607233	0.614177732124016	7.00816127147248	2.41470386128756e-12	3.11862326672253e-11	Flt1
ENSRNOG00000049388	354.764668259986	4.30037488744696	0.305165463612824	14.0919448634037	4.25674873903652e-45	1.76013313257801e-42	Prr32
ENSRNOG00000012290	72.8145295998678	4.29541602232681	0.54789699477232	7.83982402406091	4.51178270979298e-15	8.32978637339156e-14	Gchfr
ENSRNOG00000033209	64.3127482969127	4.29303363975984	0.54098307171563	7.93561548265321	2.09453995377935e-15	4.05304277654004e-14	Bmp8b
ENSRNOG00000014243	232.05678624851	4.28816417727694	0.296477982210056	14.4636851118298	2.05494512341958e-47	1.05194508999778e-44	Pear1
ENSRNOG00000008971	6.66229132124452	4.26921612597761	1.64225698326612	2.59960296681886	0.00933316739504405	0.0217109882683117	Hnf4g
ENSRNOG00000010259	59.6108329956944	4.26329936725612	0.558670593838505	7.63115047449321	2.32667910463242e-14	3.93439340486041e-13	Esrrb
ENSRNOG00000016291	10.9676616809196	4.23463594287467	1.28368058499659	3.29882370456349	0.000970908659428029	0.00290498759895815	Marveld3
ENSRNOG00000019217	37.9906966829258	4.22860957375123	0.621760408401846	6.80102739995992	1.03875661225921e-11	1.23662547222656e-10	Adrb2
ENSRNOG00000027736	26.1391012932692	4.22439034132493	0.742314343319403	5.69083755331298	1.26417734314322e-08	9.51326566112945e-08	Cnn1
ENSRNOG00000017073	15.3003673052781	4.22423337605086	1.05766444580482	3.99392585503474	6.49881935958338e-05	0.000250363866457108	Ca9
ENSRNOG00000009427	15.5416831878877	4.22154064347573	1.04621892581107	4.03504518923037	5.4591789765151e-05	0.000214220465621997	Tbx21
ENSRNOG00000046776	16.681221535591	4.22081944451625	0.994780297212375	4.24296646841926	2.20584405233296e-05	9.39332583213027e-05	Msx3
ENSRNOG00000005572	4.72884073784977	4.20543112199564	1.83454595619682	2.29235528703455	0.0218851499291959	0.0457217212161645	RGD1306782
ENSRNOG00000046890	4.85285690963395	4.2052819067435	1.80170042295234	2.33406278489548	0.0195924346024903	0.0415849978313694	Abca6
ENSRNOG00000049392	5.51614865712759	4.20044328674909	1.76789863869011	2.37595255453182	0.017503713323952	0.0377444765358082	Sowahd
ENSRNOG00000000017	185.820121640295	4.1990207719295	0.387220660130572	10.8439998281951	2.12952252165673e-27	1.62778388951797e-25	Steap1
ENSRNOG00000000825	12.4455810106903	4.19878722090474	1.07707353510972	3.89832920783539	9.68586792085337e-05	0.000360801249805901	Calhm5
ENSRNOG00000000394	26.6130519782002	4.19849117455498	0.724943106157102	5.79147679162167	6.97702013345121e-09	5.44149589632462e-08	Srgn
ENSRNOG00000037865	11.5555735517129	4.19835133896043	1.03616140452965	4.0518314237599	5.08182758569931e-05	0.000200859413676225	Hormad2
ENSRNOG00000009284	26.5248912661571	4.19699084249664	0.834176918722759	5.03129581782581	4.8717577044612e-07	2.76913199533859e-06	Foxa1
ENSRNOG00000021644	4.87369357047264	4.19694165494003	1.75354576079506	2.39340298312895	0.0166928953604592	0.0362365820257307	Slc15a3
ENSRNOG00000026607	4.39212303414822	4.19577581509537	1.75377084049516	2.39243105097513	0.0167371725178501	0.0363233627112078	Tnfsf18
ENSRNOG00000062160	4.17192748417314	4.19445892244351	1.79603635602241	2.33539755939728	0.0195226618105523	0.0414629527238697	NA
ENSRNOG00000006990	33.0585634302702	4.1888528222758	0.687477559310817	6.09307571650054	1.10761640120582e-09	9.77073831100255e-09	Grb7
ENSRNOG00000006167	35.7320826181025	4.17285037016461	0.736252773874938	5.66768712897702	1.44737944890001e-08	1.07901946294209e-07	Rasal3
ENSRNOG00000017854	257.347736990243	4.16259508244902	0.867539453009447	4.79816228300535	1.60128019320195e-06	8.32833322160116e-06	Ucp2
ENSRNOG00000003064	9.39940062752663	4.15873988035391	1.3021043772112	3.19386060990052	0.00140383883281754	0.00405801666714353	Bst1
ENSRNOG00000007041	2547903246071	4.15614531216426	0.34753626832151	119588822549	5.83419308511998e-33	8.07844457269933e-31	Abcg2
ENSRNOG00000020593	22.1730309160839	4.15558259630136	0.785649236963262	5.28936120699839	1.22744281407702e-07	7.75945099765068e-07	Gipc3
ENSRNOG00000014481	10.1397986234154	4.14586407644328	1.09069121412828	3.80113456745576	0.000144035047045761	0.000516928839971115	Adtrp
ENSRNOG00000018822	44.8920615525602	4.14191435005749	0.612910250341855	6.75778280384006	1.40119363844802e-11	1.6369546427595e-10	Slc5a5
ENSRNOG00000054080	349.537306904828	4.14149310865246	0.350626419494228	11.8116972321324	3.39635238382633e-32	4.33532841445289e-30	Cgnl1
ENSRNOG00000002425	97.8061654910104	4.14033105827589	0.442670268596012	9.35308140618411	8.51306726564707e-21	3.23899201167964e-19	Pctp
ENSRNOG00000012347	60.1863172454491	4.13895393958892	0.638912155670001	6.47812677041426	9.28683154770383e-11	9.62468989787489e-10	Gata2
ENSRNOG00000015279	25.4464794002169	4.13636468961338	0.715599448566677	5.78027931393517	7.457670573395e-09	5.78697423042544e-08	Vtcn1
ENSRNOG00000005660	7.08652886471202	4.12482156822581	1.68155955334974	2.45297382421514	0.0141680648056994	0.0313725414553258	Fam110c
ENSRNOG00000026056	14.199118482738	4.12372572954852	1.02021080485269	4.04203298958782	5.29897752505713e-05	0.000208608381862679	Ccnb1ip1
ENSRNOG00000048449	9.6033821798788	4.12112237239768	1.25174756397725	3.29229510086156	0.000993732797016846	0.00296539977742547	Itgb3
ENSRNOG00000031298	4.67952534616462	4.11971820173283	1.7811462454041	2.31295897928818	0.0207248945896905	0.0436585371261597	Lrrc3c
ENSRNOG00000060302	5.11349726989678	4.11961565136347	1800159009038	2.28847320191174	0.0221099789709556	0.0461490108105232	NA
ENSRNOG00000006320	25.875650331571	4.1140012070447	0.735487119271289	5.59357342807145	2.22443085493955e-08	1.59835433570795e-07	Ptges
ENSRNOG00000005352	111.789223843669	4.11399466881929	0.422025753032845	9.74820763722235	1.87753808102644e-22	8.57222994669719e-21	Elf4
ENSRNOG00000001007	187.07434112136	4.09533393536678	0.351176506501867	11.6617537322219	1.998824541433e-31	2.36126873975019e-29	Baiap2l1
ENSRNOG00000025290	33.0139267424294	4.09128277397534	0.666669114170124	6.13690163083107	8.41464531247471e-10	7.59340829399761e-09	NA
ENSRNOG00000055851	8.49076079662094	4.08632544199214	1.40624006245621	2.9058519601943	0.00366254685438592	0.0095142863310997	NA
ENSRNOG00000005911	21.3222516780814	4.07844740682684	0.788735333900533	5.17086940514975	2.33007369843647e-07	1.4088022543911e-06	Rln3
ENSRNOG00000032508	12.7607175104066	4.04973223261999	1.20949592258536	3.34828101277389	0.000813145148180254	0.00248174543599079	Acot5
ENSRNOG00000053055	20.8101873089873	4.04940865933621	0.805311758565031	5.02837393874861	4.94656537444424e-07	2.8069307648803e-06	Otop3
ENSRNOG00000007740	11.3475794791572	4.0475793011258	1.22470096368009	3.30495314461357	0.000949922791749413	0.00284976837524824	Tacstd2
ENSRNOG00000019780	253.195571419773	4.01137575948462	0.400792022102023	10.0086217745709	1.3968488367806e-23	7.2383335582008e-22	Sypl2
ENSRNOG00000012682	9.37830582394207	4.00763103576239	1.21942970302289	3.28647975838847	0.00101448064669994	0.00302250821246951	Nr5a1
ENSRNOG00000011423	20.0612527709205	4.00629492869175	0.885085361276398	4.52645033346184	5.99826883016183e-06	2.83993148396647e-05	Pitx1
ENSRNOG00000002866	38.648300824948	3.98752059777244	0.633920630747204	6.29025212994305	3.16950760305459e-10	3.05607830698637e-09	Rassf6
ENSRNOG00000054900	20.7586495643217	3.9834185320786	0.919940160985155	4.33008439137259	1.49052208849438e-05	6.56568178381632e-05	Pih1d3
ENSRNOG00000029427	27.9846210020804	3.97590924196222	0.680689236912462	5.84100500838906	5.18868444948672e-09	4.12870684904282e-08	Grhl3
ENSRNOG00000034164	9.44908056934512	3.96531779254823	1.24485371609114	3.18536848249076	0.00144569798913749	0.00416121590228313	Cr2
ENSRNOG00000053476	7.32700828432593	3.96424639322943	1.29533759253465	3.06039631373037	0.00221044282565853	0.00607269647972834	NA
ENSRNOG00000006653	105.681451241134	3.95967446366288	0.414434686426038	9.55439926568392	1.24302964464119e-21	5.19764846210983e-20	Slc38a4
ENSRNOG00000008600	11.6881185864181	3.95943672896698	1.14820361040761	3.44837509051324	0.000563970253945047	0.0017854478073264	Sytl1
ENSRNOG00000047714	30.7923618684571	3.94503556071788	0.637144859617489	6.19174038865555	5.95035011000839e-10	5.48985605725678e-09	Tmem37
ENSRNOG00000057702	20.1112945848224	3.94218685707462	0.922866065684487	4.27167820300198	1.94007401765746e-05	8.36703354104862e-05	Insrr
ENSRNOG00000003144	47.6139997171109	3.94173685433905	0.539270373609127	7.30938884693134	2.68360137320471e-13	3.93183677342126e-12	Gprc5c
ENSRNOG00000013261	46.444167752701	3.9387415029717	0.532254229652214	7.40011311050615	1.36068545784513e-13	2.05783880388342e-12	Vax2
ENSRNOG00000040300	65.1100688670755	3.93852168930677	0.585022578099698	6.73225587651692	1.67052524245761e-11	1.92892569520413e-10	Raet1e
ENSRNOG00000058940	182.159661545719	3.92718772937058	0.714931225754156	5.49309861969999	3.94942097975075e-08	2.70508483486206e-07	Rab11fip1
ENSRNOG00000002930	70.8289367613614	3.92548347856215	0.488501007175082	8.03577356219293	9.29903385771623e-16	1.90179877673608e-14	Ppl
ENSRNOG00000032844	5.53658162492971	3.92229241449968	1.34666892780221	2.91258848668985	0.00358446627832104	0.00934306261991627	RT1-Da
ENSRNOG00000020783	10.4229835106186	3.91921155352049	1.26196862469336	3.10563311704583	0.00189872136235436	0.00530254587109476	Ntf4
ENSRNOG00000016915	75.138696562169	3.90107424032216	0.621586966560347	6.27599105224067	3.47414162828702e-10	3.32137377060852e-09	Barx1
ENSRNOG00000009144	25.6215146287263	3.89970989632055	0.769821748124523	5.06573100308119	4.06836082223418e-07	2.34162928006821e-06	Lad1
ENSRNOG00000054702	18.321818619575	3.89697038123643	0.870152321324149	4.47849219698252	7.5172117774171e-06	3.49348716797544e-05	NA
ENSRNOG00000011672	34.4059745359287	3.89327590174929	0.615497491332755	6.32541311146382	2.52555987561355e-10	2.47472639087817e-09	Tph1
ENSRNOG00000002917	41.3949353261759	3.88140590020958	0.58241721149948	6.66430494081139	2.65920820200857e-11	2.98286880189447e-10	Sec14l5
ENSRNOG00000024119	23.7380868931772	3.87830037328868	0.755094014681747	5.13618211491622	2.80375972638779e-07	1.66891871239848e-06	Ghsr
ENSRNOG00000003790	10.2672583483387	3.87039640616065	1.27032180120956	3.04678421048538	0.0023130369629441	0.00632677030683527	Mael
ENSRNOG00000053675	168.153028193959	3.86926609895079	0.32042107559203	12.0755667891124	1.42181171913219e-33	2.14452369386607e-31	Dhh
ENSRNOG00000009222	79.4877851101901	3.86581742755116	0.468880085462204	8.24478912074158	1.65451744511747e-16	3.68730385229149e-15	Epha2
ENSRNOG00000018101	15.9547635381606	3.86115902806735	0.875641782703551	4.40951894294718	1.03600496464425e-05	4.69076169062862e-05	Klc3
ENSRNOG00000017589	44.7565173669707	3.85656152389482	0.517895947346393	7.44659529323439	9.57798607692946e-14	1.48305150135261e-12	Gnat1
ENSRNOG00000005113	13.5612933992519	3.84770647586954	1.03224538549016	3.72751143279993	0.000193379791241711	0.000676346694106097	Nkx1-1
ENSRNOG00000003522	161.289909051585	3.8380504374881	0.316835112685321	12.113715569461	8.93529112250746e-34	1.39762845307887e-31	Mr1
ENSRNOG00000028456	18.0352853118639	3.83377259119117	0.832573766517716	4.60472422428842	4.13012803766881e-06	2.00259049771352e-05	Ush1g
ENSRNOG00000025581	57.6680381466691	3.82917729176603	0.495650762631459	7.72555512965732	1.11366929141916e-14	1.96175342439456e-13	Vwa2
ENSRNOG00000013681	86.9208742523597	3.82250781575951	0.53717912598846	7.11589045595496	1.11192585248496e-12	1.52021796123947e-11	Kcns1
ENSRNOG00000038539	43.8290155207306	3.81576755366632	0.544465839736917	7.00827724198469	2.41270367186013e-12	3.11842411084416e-11	Lrrc15
ENSRNOG00000020369	103.457557378458	3.79020677236248	1.1336839692326	3.34326573827106	0.000827985694133023	0.00251975541902165	Igf2
ENSRNOG00000017773	10.9099744053745	3.78565654989562	1.13201451352383	3.34417669090771	0.000825271584043069	0.00251285379762789	Crispld1
ENSRNOG00000010885	11.2947375105796	3.78228732740597	1.20771284135731	3.13177702338179	0.00173751780410688	0.00490178494735763	Zyg11a
ENSRNOG00000021752	29.7437665460547	3.75740716261675	0.66910594079829	5.61556389431231	1.95922240248219e-08	1.4216986273682e-07	Foxq1
ENSRNOG00000045585	35.1907880792723	3.7558146681174	0.733049979390954	5.12354515204799	2.99843801003344e-07	1.77603833462465e-06	Dpy19l2
ENSRNOG00000050534	61.2532914398664	3.75465750095105	0.581681458501326	6.45483442196137	1.08337287409653e-10	1.11119720474273e-09	Gcnt1
ENSRNOG00000001924	10.8005581644249	3.74483747999163	1.16509321795935	3.21419558732878	0.00130810536387083	0.00380341203302409	Tp63
ENSRNOG00000049873	255.391700394482	3.73789669606269	0.329614921437045	11.3401926095042	8.29616667508832e-30	8.19573939428462e-28	Ap1s3
ENSRNOG00000017710	4.30409330990776	3.73695446585153	1.47492168456583	2.53366297679159	0.0112877236540937	0.0256951240653018	Asprv1
ENSRNOG00000031391	5.85822968554664	3.73605701790566	1.42618574877544	2.6196146056806	0.00880291881893116	0.0206023424228601	Ceacam16
ENSRNOG00000038055	12.8668250861662	3.73604348176838	0.963139084849649	3.87902800388544	0.000104874682390954	0.000387669148715622	Slc47a2
ENSRNOG00000056153	37.4016513754141	3.73586169505643	0.643470354687633	5.80580234635669	6.40584950241088e-09	5.03321002996405e-08	Tent5b
ENSRNOG00000006224	6.65707609168685	3.73570194936224	1.30425304537738	2.86424629223796	0.00418002858223545	0.0107022162533652	Klhl31
ENSRNOG00000011037	8.07772037970174	3.73464284026394	1.29652253157295	2.88050747234841	0.00397035540685518	0.010219596813653	Irx6
ENSRNOG00000033215	60.9261195081067	3.72960160308243	0.764115169751057	4.88094170973926	1.05580448695199e-06	5.67473916579062e-06	RT1-Db1
ENSRNOG00000042140	39.6390760142023	3.72743498641326	0.625499553632564	5.95913292785955	2.53579772545967e-09	2.10398973360463e-08	Eomes
ENSRNOG00000015321	179.608983248826	3.71520179801275	0.316112129745293	11.7527973412671	6.8319121431661e-32	8.3631515822105e-30	Moxd1
ENSRNOG00000016734	23.6471288401293	3.70284278110492	0.742321081009953	4.98819564179301	6.09458332840626e-07	3.40462288911266e-06	Emilin3
ENSRNOG00000014081	11.5401158630426	3.7004242660073	0.979413939571013	3.77820257247727	0.000157964365147824	0.000561197060029904	Nmur2
ENSRNOG00000009331	76.547572207297	3.69704538846332	0.444242401531317	8.32213533809356	8.63925841851838e-17	1.99921907484974e-15	Hck
ENSRNOG00000049537	28.8263699062147	3.69624376210004	0.655690384723429	5.6371785345901	1.72858877526686e-08	1.26905911258509e-07	LOC100302372
ENSRNOG00000004834	36.4969506322192	3.69311013922584	0.611725130348708	6.03720520214792	1.56806269703888e-09	1.34668445048693e-08	Llgl2
ENSRNOG00000017680	9.08131109226434	3.69029634420557	1.29482568590804	2.85003331673763	0.00437146497523868	0.0111484235849497	Dennd2d
ENSRNOG00000002487	40.1594453883703	3.69007734789098	0.597857156701559	6.1721722430313	6.73580603813872e-10	6.15735775986350e-09	Mbnl3
ENSRNOG00000050647	91.1445207086369	3.68907552525257	0.411282941480909	8.96967793502277	2.97382693710142e-19	9.6795488339989e-18	Hspa1a
ENSRNOG00000017912	24.9771256698445	3.68576837560607	0.720969715181553	5.11223744630928	3.18365299938225e-07	1.87653350029882e-06	Atp2a3
ENSRNOG00000000516	5.14385749627905	3.68501069903596	1.38781303142515	2.65526451733329	0.00792462407480387	0.0187730577051833	NA
ENSRNOG00000046758	34.5040904596126	3.68380300378682	0.646599384772924	5.69719534311112	1.21794352813884e-08	9.19335121575039e-08	Tmem217
ENSRNOG00000015089	5.82443611815542	3.68325977811533	1.39564012570597	2.6391185738173	0.00831219020135407	0.0195840765790062	Mcoln2
ENSRNOG00000021536	216.992275988835	3.67683206858333	0.305640077529851	12.0299408974735	2.47337760633928e-33	3.57117674392218e-31	Plxdc1
ENSRNOG00000000499	17.7985405112046	3.66647802461362	0.855108725125438	4.28773314653733	1.80505757673528e-05	7.83490083723466e-05	Tcp11
ENSRNOG00000016480	17.0829379009108	3.65840942018529	0.973851455141783	3.75664009215108	0.00017220988602051	0.00060847973322411	Acbd7
ENSRNOG00000028348	9.08500821835212	3.6515670283621	1.30979382551998	2.78789451989702	0.00530518141540537	0.0131969414888003	Lhx8
ENSRNOG00000009564	140.061551588437	3.64455329071894	0.510401422888541	7.14056255974589	9.29497152913146e-13	1.28389169289957e-11	Prr15
ENSRNOG00000058780	15.102037489249	3.64039495492839	0.845028927088492	4.30801223275421	1.64728276756611e-05	7.19429880881445e-05	Igfbp1
ENSRNOG00000015394	5.00201228674635	3.63314251896306	1.4437430976921	2.51647438160627	0.0118535517305902	0.0268492959754439	Trpv5
ENSRNOG00000029597	5.42880329559326	3.63210862309085	1.35556700479806	2.6794017634207	0.00737538411027795	0.0176251752404761	NA
ENSRNOG00000012658	56.9143602515016	3.6076109531208	0.532346471843179	6.77681011133582	1.22858189283284e-11	1.44630201502614e-10	Pdlim3
ENSRNOG00000057451	194.832471753937	3.60394844846198	0.35114633066048	10.2633806301869	1.03035117646556e-24	6.06471164600443e-23	Itga5
ENSRNOG00000004443	24.161477856929	3.60214999759807	0.726038688580057	4.96137472321611	6.99960085941676e-07	3.8768608956763e-06	Sptlc3
ENSRNOG00000008837	79.1234722432572	3.59667269729588	0.468677822318904	7.67408340232619	1.66605658323799e-14	2.87484104807348e-13	Ass1
ENSRNOG00000001825	162.576117115033	3.59400952285815	0.348824164498605	10.3032125885663	6.81466899976952e-25	4.15596402213381e-23	NA
ENSRNOG00000015336	115.440523943701	3.58242411140665	0.447285713650806	8.00925225660892	1.15407971675193e-15	2.33204170515435e-14	Isl2
ENSRNOG00000003669	6.47966639776484	3.57816048729082	1.41135579250542	2.53526467690965	0.011236239364733	0.0255882706374272	Myocd
ENSRNOG00000034258	5.38088018425877	3.57801792006606	1.39382533930357	2.56704898323475	0.0102568122336379	0.0236221307515807	Xirp2
ENSRNOG00000010423	10.9742440770334	3.57767895487939	0.967196068754647	3.69902139851125	0.000216432354993441	0.000748146464682668	Misp
ENSRNOG00000021199	8.79574407432644	3.57647643766037	1.06922545989168	3.34492263027735	0.000823055266641491	0.00250881858884423	Fcgr1a
ENSRNOG00000006098	7.68367596028136	3.57478742657257	1.34844881668864	2.65103679303979	0.00802450992945957	0.0189835378978745	Sox30
ENSRNOG00000013967	36.7765739614987	3.57436845242212	0.590336739105207	6.05479587436809	1.40595833243209e-09	1.21621941323152e-08	Blnk
ENSRNOG00000005246	94.4676724866248	3.56714734038722	0.406480749999506	8.77568578682154	1.69865501656377e-18	4.92202044507921e-17	Tfap2c
ENSRNOG00000020129	68.1657368894588	3.55668380956278	0.473958983438259	7.50420170066487	6.18040783201388e-14	9.91506453050432e-13	Cdh3
ENSRNOG00000012208	8.99791882328401	3.54707298333127	1.01199717342275	3.50502261911905	0.000456568491515328	0.00147191059678787	Itgb7
ENSRNOG00000014427	54.1201110200027	3.54631172591136	0.519866796410637	6.8215776625791	9.00460665942059e-12	1.08147526996572e-10	Chrnb4
ENSRNOG00000011145	28.9962000632755	3.53441961195629	0.677108201630375	5.2198741699568	1.79044735930463e-07	1.1030644507926e-06	Crhr2
ENSRNOG00000004029	51.3524254966882	3.53164436020615	0.473335251448036	7.46119024391713	8.57443398923214e-14	1.34118438314906e-12	Nectin4
ENSRNOG00000039745	79.8824443158801	3.53146520932541	0.3435534510467	10.2792307821858	8.74225212298035e-25	5.20010088427842e-23	Pm20d1
ENSRNOG00000019183	142.310280861168	3.52942500008147	0.32491234037067	10.8626991392663	1.73542580498708e-27	1.33865516546332e-25	Alox15
ENSRNOG00000060536	41.9364596425632	3.52834225132212	0.578322857695433	6.10099048372782	1.05413184874802e-09	9.32815574693571e-09	NA
ENSRNOG00000024028	4.74830345262328	3.52595015499779	1.54842591578174	2.2771190530079	0.0227791172179325	0.0473434580662566	Sprr1a
ENSRNOG00000015667	30.636086933724	3.52357710340914	0.653791632761406	5.38944967607903	7.06737660937654e-08	4.65273550515191e-07	Epcam
ENSRNOG00000027060	5.31889510389145	3.52307271556011	1.42549493721734	2.47147332731842	0.0134557588601162	0.0299325960526658	Galr3
ENSRNOG00000000413	7.54707879894279	3.52153046261816	1.31003483540709	2.68811971059064	0.00718556311167127	0.0172227181676309	Pln
ENSRNOG00000001229	175.400495405995	3.52032782176529	0.896440478193802	3.92700676441813	8.60095631122384e-05	0.00032367109593563	Col18a1
ENSRNOG00000038241	5.65009995935256	3.51699803859896	1.49927669739756	2.34579650621113	0.018986470294772	0.0404666215858671	LOC100359752
ENSRNOG00000048932	149.847239273947	3.5168729355828	0.294936082609773	11.9241867745153	8.85444241860745e-33	1.18712774426616e-30	Smagp
ENSRNOG00000013585	109.603236615574	3.51344116061535	0.321524345323035	10.9274498548015	8.52094332644424e-28	6.66408775988993e-26	Nmnat3
ENSRNOG00000017539	26.8274769885397	3.50771451842693	0.768250243615064	4.56584888528131	4.97477053774871e-06	2.38070251258326e-05	Mmp9
ENSRNOG00000027557	174.219551830216	3.5044678906687	0.341732602398965	10.255000155289	1.12375822049651e-24	6.59154431209985e-23	Klf14
ENSRNOG00000013959	170.413831161638	3.50361089924177	0.82634588707047	4.23988423499346	2.23635088873765e-05	9.51124762423088e-05	Skor1
ENSRNOG00000052341	8.22001504119599	3.4982784372675	1.20183648618161	2.91077736238644	0.00360530815024348	0.00938580221637587	NA
ENSRNOG00000024882	151.15226659773	3.4974629737285	0.417150087468439	8.38418372378531	5.10789615003681e-17	1.21531957271228e-15	Pax1
ENSRNOG00000013220	9.36794872857628	3.48942344944789	0.984024500015706	3.54607375059482	0.000391016757543615	0.0012774020663671	Arhgap45
ENSRNOG00000024259	30.3294995062402	3.4728706175433	0.577949211557609	6.00895467645626	1.86723311245063e-09	1.58190416091416e-08	Tmem54
ENSRNOG00000054475	5.55599344737241	3.46768999801057	1.39932480845967	2.47811657239729	0.0132077985016157	0.0294473461571672	LOC102550841
ENSRNOG00000040287	1725.00243136326	3.46482084472373	0.461657176514546	7.5051813791409	6.134360318763e-14	9.85054647004405e-13	Cyp1b1
ENSRNOG00000018505	20.1056902711331	3.46475310924358	0.801300755369432	4.32391094857534	1.53287192285097e-05	6.73642179831463e-05	Cidea
ENSRNOG00000020380	6.64362449684862	3.46213173699374	1.35094243980979	2.5627529604305	0.0103845908726523	0.0238871042499611	Lgals7
ENSRNOG00000012342	7.37885533454888	3.45988716257607	1.12577083234579	3.07334944481253	0.00211670464332265	0.00584272737575973	Ttc29
ENSRNOG00000004075	6.38534583922921	3.45800694388165	1.31644602247229	2.62677457704456	0.0086198416891719	0.020207464009878	Ccdc42
ENSRNOG00000006709	60.4275591531142	3.45561032911597	0.436391582943248	7.91859986347483	2.40199983199387e-15	4.62679397512798e-14	Pzp
ENSRNOG00000018297	64.9488639077043	3.45208010530449	0.432848543761238	7.9752609892311	1.52059151123755e-15	3.01141294247783e-14	Ocln
ENSRNOG00000007943	7.31820484529607	3.4377026468344	1.11163618693307	3.0924709785841	0.00198497641584238	0.00551153954517181	Gsdma
ENSRNOG00000000156	26.4597195549192	3.43668072783176	0.677181552585549	5.07497688723231	3.87543105204967e-07	2.2435797382548e-06	Megf6
ENSRNOG00000009047	22.038698202551	3.43477259074651	0.705079712014628	4.87146705857175	1.10772633861659e-06	5.9236533834283e-06	Sln
ENSRNOG00000023177	11.3474509605691	3.42656527628255	1.02716518021772	3.33594376277069	0.000850103585159326	0.00258148478592423	Esrp2
ENSRNOG00000000010	596.789332536027	3.42529466089549	0.244477635811269	14.0106666588503	1.34139848177921e-44	5.26982431458051e-42	Cbln1
ENSRNOG00000008480	580.553494089566	3.41880107443794	0.239854492689937	14.2536461839698	4.25473500883899e-46	1.94257401363019e-43	Kcnab3
ENSRNOG00000051226	17.0731179400638	3.41124279740531	0.795825035692536	4.28642307594257	1.81573036142196e-05	7.87702439535214e-05	NA
ENSRNOG00000011180	45.5186262198635	3.40779374037637	0.556447760300147	6.12419347062915	9.11440951388138e-10	8.16382396171783e-09	Irx5
ENSRNOG00000003298	4.98538920827546	3.40350387491547	1.37905935755892	2.46798939890451	0.013587434353732	0.0302056229158567	Cd247
ENSRNOG00000011130	71.3162069139119	3.39838352861563	0.482603203026266	7.04177574310602	1.89805143250619e-12	2.50890319634798e-11	Calca
ENSRNOG00000011533	49.1986416921045	3.38398275481939	0.489775696026225	6.90925005522976	4.87222484161335e-12	6.02095788217807e-11	Irx3
ENSRNOG00000011923	74.8634838624982	3.3809012194713	0.688286625590216	4.91205421371094	9.01271232357667e-07	4.8987049318591e-06	Mgarp
ENSRNOG00000009932	65.1124415594004	3.36705203323909	0.506707459058757	6.64496243945888	3.03294408732714e-11	3.3729772526147e-10	Mctp2
ENSRNOG00000043203	13.0247390978451	3.36300028577199	0.946092395931716	3.55462140931816	0.000378523704950166	0.00124042695397151	Krt75
ENSRNOG00000046261	30.3681915972226	3.35935515189899	0.612500626281365	5.4846558644265	4.14275085333234e-08	2.82990255419908e-07	Acp5
ENSRNOG00000010319	129.869016330772	3.35579905129845	0.358517348136202	9.36021386062347	7.95754594370926e-21	3.03446554462936e-19	Lcp1
ENSRNOG00000013610	433.187010076646	3.35346558947152	0.231216160127003	14.503595196934	1.14967117687785e-47	6.26496619064433e-45	Chrna5
ENSRNOG00000017130	21.3881851019243	3.35000035206719	0.697325430077929	4.80407024836712	1.5547224152634e-06	8.10364880007545e-06	Rhd
ENSRNOG00000014902	49.0593350015391	3.34421239409366	0.479925437789867	6.96819157887168	3.21040863685362e-12	4.06242944587028e-11	Stx11
ENSRNOG00000022189	135.036440342857	3.33724432315593	0.478234243047242	6.97826299909325	2.98851828265563e-12	3.8015842883209e-11	Htatip2
ENSRNOG00000052149	5.59925105939105	3.33722657268935	1.34308123212166	2.48475408104508	0.0129640957033502	0.0289685805180813	NA
ENSRNOG00000020951	4.81813991539912	3.33620997760134	1.38163138348597	2.41468890868982	0.0157486540302622	0.0344404524001497	Slc4a1
ENSRNOG00000049792	10.448291831704	3.33610194499466	1.11791392050372	2.98422077389595	0.00284301556285776	0.00760681206578735	Glra3
ENSRNOG00000042912	164.047018835653	3.33600493652161	0.280651703739034	11.886637038283	1.38886974291209e-32	1.83298254429796e-30	Mycbpap
ENSRNOG00000016902	13.8854850251499	3.33592101831124	0.973430594634187	3.42697367095275	0.00061034824605077	0.00191611464793452	Ptf1a
ENSRNOG00000033502	26.9401834083104	3.33466553428028	0.828005067036918	4.02734918786626	5.64092264004662e-05	0.000220941586270131	Ribc2
ENSRNOG00000020355	9.21743038348522	3.33358153720755	1.16268866661479	2.86713170337627	0.00414210598714729	0.0106196078981453	Twist2
ENSRNOG00000012286	16.9233191081351	3.33343452511634	0.824490399017107	4.04302406564128	5.27662023849738e-05	0.000207829204217618	Il20ra
ENSRNOG00000007012	51.4552029651776	3.33022810453875	0.53151237756084	6.26557018262017	3.7146364806664e-10	3.52733862101729e-09	Ly75
ENSRNOG00000025587	902.023344238368	3.31817516453644	0.207241557992504	16.0111475549535	1.0682130962049e-57	1.38810183339918e-54	Plagl1
ENSRNOG00000001392	18.5225746560941	3.31619523146116	0.871172598496813	3.80658808275555	0.00014089712586267	0.000506528016002997	Lhx5
ENSRNOG00000016346	292.601209226866	3.30405505977271	0.337460715266587	9.79093242649762	1.23154870407776e-22	5.68430389562449e-21	Prkcd
ENSRNOG00000005903	35.4297286966466	3.30273463669744	0.595156228869499	5.54935742329538	2.8672146713423e-08	2.01732017671743e-07	St14
ENSRNOG00000049271	9.30961809443985	3.29366340023222	1.08748063417393	3.02870993443866	0.00245600369977233	0.00666922850028193	Rad51ap2
ENSRNOG00000009050	66.9896403469653	3.29363166024468	0.419820815883879	7.84532718633868	4.31826128738979e-15	8.00750690756046e-14	Amn
ENSRNOG00000042086	634.228904635084	3.29311472558559	0.206335448111075	15.9600047191737	2.42713049820812e-57	2.92867967901641e-54	Rab26
ENSRNOG00000033984	16.3552579211353	3.29058299261803	0.823062484520873	3.99797470362602	6.38867767697438e-05	0.000247022046228263	Ifnlr1
ENSRNOG00000054542	8.89520795142611	3.29021082993178	1.14951743013443	2.86225397169228	0.004206396934692	0.0107615725303274	NA
ENSRNOG00000003526	47.1346956376942	3.28582833997144	0.489681967230515	6.71012730682127	1.94454688570603e-11	2.22706647730386e-10	Sytl4
ENSRNOG00000043019	8.30184236451749	3.26689812912668	1.05461772305445	3.09770835224054	0.0019502325207532	0.00542666413656462	Btnl10
ENSRNOG00000020465	28.6985893720737	3.24852337987294	0.619658789310168	5.24243896143125	1.58467822147228e-07	9.86365850970201e-07	Ripk3
ENSRNOG00000028913	17.3948265440862	3.24253040453628	0.857666033420396	3.78064453783366	0.000156422875563684	0.000556305607767854	NA
ENSRNOG00000017226	106.057081507589	3.23572564220528	0.349276418653694	9.26408274190848	1.96761204725265e-20	7.16354963668946e-19	Slc2a4
ENSRNOG00000001584	9.19310041107574	3.22794386966931	1.17095119169462	2.75668524236077	0.00583905284494857	0.0143725825150364	Map3k7cl
ENSRNOG00000002511	54.3774304212895	3.22606094242732	0.484695572224977	6.6558498308912	2.81667732635481e-11	3.15113444199416e-10	Flt4
ENSRNOG00000010805	8.16348346824429	3.22605629161277	1.00963322124413	3.19527549582554	0.00139697421009214	0.00403955585948076	Fabp4
ENSRNOG00000023991	40.0345313038835	3.21789368735713	0.569665566092211	5.64874178622243	1.61626409173299e-08	1.19542685208605e-07	Rab20
ENSRNOG00000028845	25.1231144193197	3.2129468391141	0.689144522182455	4.66222502783451	3.12808882434584e-06	1.54556316202616e-05	Ebf1
ENSRNOG00000045574	33.3707645455016	3.20611857356656	0.618022718722536	5.18770342325548	2.12903306284673e-07	1.29606326236648e-06	Morn3
ENSRNOG00000051334	16.8102946981084	3.20161529632932	0.838404439923007	3.81870031201568	0.000134156623847766	0.000484668059593735	NA
ENSRNOG00000020952	172.090953156668	3.19891261853091	0.250930636006841	12.748194757868	3.19047976226065e-37	7.09168087156173e-35	Cgn
ENSRNOG00000020805	6.71724089433437	3.19855820649527	1.18208049291696	2.70587174533465	0.00681253511805627	0.0164335507281629	Sost
ENSRNOG00000013309	38.2046251320314	3.19851983355487	0.56060080057366	5.70552134474629	1.15987520787399e-08	8.77857163378821e-08	Pik3ap1
ENSRNOG00000056493	13.5360196986225	3.19786767837998	0.935297661545861	3.41909085188403	0.000628307442710058	0.00196774149605136	Mybpc1
ENSRNOG00000029191	19.4001720397099	3.1973276115765	0.745692593958762	4.2877288006877	1.80509288217115e-05	7.83490083723466e-05	LOC685067
ENSRNOG00000028072	5.01738011436727	3.19621535409663	1.30790726035476	2.44376298762168	0.014534971779157	0.0320926479681997	Chit1
ENSRNOG00000001627	68.2561576990478	3.18902479512624	0.422168385077601	7.55391665470177	4.2236051256862e-14	6.90700497465798e-13	Abi3bp
ENSRNOG00000060179	424.713671324963	3.18877073711268	0.268354045839753	11.8827004345477	1.45586789554964e-32	1.90650979531164e-30	Gpc3
ENSRNOG00000015948	4343691751572	3.18665489397885	0.342057679168	9.31613317885413	1.20657597058555e-20	4.49948959626969e-19	Slc1a5
ENSRNOG00000060355	80.5293927794013	3.18664430839556	0.393673535947055	8.09463684351931	5.74354425434164e-16	1.20081303327467e-14	H1f5
ENSRNOG00000032026	20.8586732139471	3.18339779112228	0.693377595878334	4.59114602208877	4.40818776882528e-06	2.12642821184367e-05	NA
ENSRNOG00000030016	15.3598027326467	3.1769032861601	0.81151674976164	3.91477229162951	9.04895666111368e-05	0.000338794381374542	Robo3
ENSRNOG00000010597	73.1468263838408	3.17218630705953	0.490965601716046	6.46111722689319	1.03932763894427e-10	1.06991845244885e-09	Slc5a7
ENSRNOG00000012645	24.1955623963365	3.17109984893215	0.717274196541403	4.42104269778943	9.82257600506824e-06	4.46527383543109e-05	Mecom
ENSRNOG00000010121	37.618666691286	3.16540798811522	0.561551055959131	5.63690149724444	1.73137079297627e-08	1.27054938339479e-07	Lef1
ENSRNOG00000060899	41.8604775910224	3.16504253305885	0.560040880295193	5.65144910741262	1.59100795382699e-08	1.17777814916737e-07	NA
ENSRNOG00000019120	463.991912411166	3.1596521783854	0.352047608022151	8.97507071880628	2.83169824304265e-19	9.25258770207339e-18	Hmgcs2
ENSRNOG00000015910	14.7729891993631	3.1571621503463	0.774892351249085	4.07432354346655	4.61482878877016e-05	0.000183994106038929	Lmntd1
ENSRNOG00000021201	2916.00574833414	3.1568125813569	0.500281138183426	6.31007715545629	2.78896394475328e-10	2.71393824416573e-09	Txnip
ENSRNOG00000053550	80.2509294400876	3.15631170643127	0.467070431585473	6.75767827074207	1.40220463057508e-11	1.63700365060849e-10	Itga1
ENSRNOG00000020482	42.0538564864185	3.15273271779985	0.602389439639167	5.2337117989458	1.66139432472823e-07	1.03032064345205e-06	Nfatc4
ENSRNOG00000038047	977.509813830971	3.14437279052684	0.809076198127555	3.88637411136784	0.000101752655602706	0.000377036106842841	Mt1
ENSRNOG00000027731	81.1441529415807	3.14366683601904	0.393108563667597	7.9969431515037	1.275460898413e-15	2.55895023240984e-14	Ubxn10
ENSRNOG00000055666	10.5473690393038	3.13569656345664	0.868668426858379	3.60977384063236	0.000306464088844341	0.00102455924259795	NA
ENSRNOG00000013577	628.486159292038	3.13310686183953	0.182229749623755	17.1931688887702	2.9874783499259e-66	6.30843397066227e-63	Kdelr3
ENSRNOG00000014357	30.7195410833972	3.13299311971051	0.553755779488227	5.65771633590167	1.53400395418402e-08	1.13759049112073e-07	Gja4
ENSRNOG00000000640	428.653382687479	3.13071866095299	0.512588526102014	6.1076643380229	1.01099693382145e-09	8.98882694897145e-09	Egr2
ENSRNOG00000019270	9.99700805638382	3.1265515700048	1.02403097547314	3.05318066043874	0.00226429575685121	0.00620752161968315	P2ry6
ENSRNOG00000027739	127.256792224541	3.1220844912791	0.340905075357583	9.15822238200554	5.27592023771605e-20	1.86067057569389e-18	Cndp1
ENSRNOG00000042579	4.95677226138198	3.09997779705407	1.29394000489775	2.39576625293306	0.0165856634955386	0.0360501303950248	NA
ENSRNOG00000001195	50.9736152788268	3.09830025239612	0.518297648245677	5.97783968899566	2.26116082371604e-09	1.88910928758828e-08	Trpv4
ENSRNOG00000061199	445.444420470647	3.0972984052785	0.180933616417021	17.1184242409645	1.08163767334934e-65	2.03023391287671e-62	Tcfl5
ENSRNOG00000000700	5.03786575177269	3.09666201601465	1.26805144454711	2.4420633952439	0.0146035819329571	0.0322186639145154	Tmem119
ENSRNOG00000055556	7.87845464338447	3.09561298103026	1.2090036594947	2.56046617950194	0.0104531837337932	0.0240252561653017	NA
ENSRNOG00000049766	64.2150568118837	3.09462813528438	0.388992232356513	7.95550110740552	1.78407925465475e-15	3.48824662602809e-14	Sctr
ENSRNOG00000009448	25.9420484959789	3.09462619099786	0.553582792782417	5.59017771387663	2.26837334957606e-08	1.62646990638321e-07	Papln
ENSRNOG00000002322	44.3039689716896	3.09125735555973	0.494916294013921	6.24602057549711	4.21041735760885e-10	3.97133335690041e-09	RGD1310587
ENSRNOG00000018842	50.5723864874284	3.0744172773534	0.478030977421145	6.43141851170209	1.26418551192155e-10	1.28340660173622e-09	Pou4f3
ENSRNOG00000019810	25.5376281125064	3.07081058428611	0.628683362029872	4.88451066109206	1.03686032816367e-06	5.58481963401708e-06	Des
ENSRNOG00000059219	48.9139421822025	3.06901426740355	0.4646882963662	6.60445785143037	3.98974698808899e-11	4.35674181446589e-10	Myo15a
ENSRNOG00000001092	16.4970710330978	3.06840408847158	0.97871911464214	3.13512226599714	0.0017178249876577	0.00485027870909268	Kl
ENSRNOG00000059266	19.4208510140564	3.06800067172068	0.823663686516726	3.72482206262516	0.000195453037301272	0.000682893104266883	NA
ENSRNOG00000053766	202.899923339354	3.06255223658968	0.305463732574666	10.0259111311719	1.17272913055235e-23	6.19091037575652e-22	Ramp3
ENSRNOG00000046181	27.0424168154326	3.05978878884119	0.646368294344809	4.73381633290466	2.20337125946879e-06	1.11675819640583e-05	Anks4b
ENSRNOG00000053154	6.11448465917027	3.05272651382811	1.29363251142247	2.35980967305108	0.0182843131557883	0.0391528586818015	NA
ENSRNOG00000038616	143.192283462574	3.05203241910979	0.347001839423793	8.79543585180351	1.42493779169951e-18	4.16461489882005e-17	Cox6b2
ENSRNOG00000023528	9.27787661617572	3.04755913018214	0.993372211214556	3.06789247351304	0.00215574171598832	0.00593980505760734	Plaat5
ENSRNOG00000001187	7.90106052627091	3.0473556456251	1.04020717250865	2.92956607699201	0.00339435636345702	0.00889971473659466	Oasl
ENSRNOG00000051702	9.23943339043961	3.04570004821684	1.00259642006947	3.03781261058743	0.00238302090558184	0.00649505843142854	NA
ENSRNOG00000020151	26.0946840785722	3.04520419522435	0.641342175551647	4.74817392541671	2.05261487943624e-06	1.04536699301527e-05	Cdh1
ENSRNOG00000005214	9.71706886125374	3.04442097405015	1.00962106473406	3.01540952382175	0.00256632491801151	0.00693646829439496	Plek
ENSRNOG00000039191	143.380805613862	3.04391024138324	0.29045351100556	10.4798534913388	1.06909231355274e-25	7.05475642689314e-24	Yjefn3
ENSRNOG00000016575	15.9674655738346	3.04349675749923	0.939846107670649	3.23829266585181	0.00120247386886649	0.00352724276207009	Tnfrsf1b
ENSRNOG00000010270	72.3512289961759	3.04213319154447	0.598694322416403	5.08127950715492	3.74901003547635e-07	2.18085490803381e-06	Espn
ENSRNOG00000012109	242.097463126877	3.02664409898433	0.324340858753122	9.33167689886433	1.04208929516988e-20	3.91200321406773e-19	Otulinl
ENSRNOG00000025764	1832.26667750344	3.02485446894886	0.73473366865259	4.11694005325232	3.83935884508179e-05	0.000155332611304334	NA
ENSRNOG00000021438	24.3833119788431	3.0221034912307	0.636087622158111	4.75108048947305	2.02332567097661e-06	1.03231774569036e-05	Tuba1c
ENSRNOG00000015260	35.4806108215437	3.02165074838612	0.592038824993748	5.10380505605866	3.32891199977177e-07	1.95669138525207e-06	Lpar3
ENSRNOG00000037712	11.4931494598618	3.01706979167806	0.973529331618927	3.09910517709912	0.00194106099104854	0.00540203349617512	Mfsd6l
ENSRNOG00000010685	14.0737133282901	3.01088905501443	1.08706804915026	2.76973374147826	0.00561021337174206	0.0138841685450979	Tbx18
ENSRNOG00000037695	49.0861051096898	3.00828220560395	0.609487035787936	4.93576077744605	7.98389212135828e-07	4.38037965593067e-06	Sgpp2
ENSRNOG00000023546	135.587633618285	3.00474368434293	0.868858577781559	3.45826554652299	0.000543665234921844	0.00172569274963072	Hspb1
ENSRNOG00000011459	77.311893780182	2.99904552230813	0.38536097018377	7.78243193875588	7.11434804061402e-15	1.29367794887075e-13	Rhbdf2
ENSRNOG00000010111	72.5952282972179	2.99782506552412	0.379074104001868	7.9082824014519	2.60964295906814e-15	4.97009002339775e-14	Exoc3l4
ENSRNOG00000010344	5.63877969895395	2.99385539355437	1.22145819717051	2.45105022872628	0.0142440075198895	0.0315200444109893	B4galnt3
ENSRNOG00000007779	161.926183101762	2.99066030061137	0.284765538536303	10.5021847656967	8.44036599929111e-26	5.63569576387449e-24	Kank4
ENSRNOG00000017893	179.943239280615	2.98377870911884	0.333285183212278	8.95262933791567	3.47113828567011e-19	1.11691312494905e-17	Baiap3
ENSRNOG00000017546	10.040540560576	2.96899573034576	0.893183469753439	3.32406032006542	0.000887170046452609	0.00268295087624846	Mylk3
ENSRNOG00000017869	26.7109145491904	2.96849808329353	0.982931460842666	3.02004585421311	0.00252736418964138	0.00684430318300926	Irf8
ENSRNOG00000012058	59.0423785656659	2956981532501	0.557418228479014	5.3047808295927	1.12808450931145e-07	7.17767669144949e-07	Egflam
ENSRNOG00000027014	17.2670896261563	2.95337575660533	0.681108717619489	4.33612972526256	1.45013381400242e-05	6.39444283997464e-05	Spata31d1
ENSRNOG00000016362	180.383234520855	2.95135087299133	0.294094216191062	10.0353924372112	1.06534919543641e-23	5.65941633915324e-22	Gpr4
ENSRNOG00000009787	14.2313483508247	2.94799203833804	0.881513765266125	3.34423823483693	0.000825088516830598	0.00251274929057496	Efcc1
ENSRNOG00000024093	11.3363002747605	2.94395727485737	0.94957648301258	3.10028452423075	0.00193334826769564	0.00538589252740475	Dmrta1
ENSRNOG00000025120	80.3598585951225	2.93912278275506	0.454129643173029	6.47199060210922	9.67201390386334e-11	9.98712291430095e-10	Gli1
ENSRNOG00000023831	7.99333857576013	2.93413102644471	1.05049197869746	2.7931017903467	0.00522052613974451	0.0130151044980378	NA
ENSRNOG00000012619	20.8573520629301	2.93373072378494	0.672175544470482	4.36453058716387	1.27396024040237e-05	5.67387565017591e-05	Epor
ENSRNOG00000007896	19.5887483838763	2.93131508119685	0.738556157290158	3.96898062830071	7.21807488188373e-05	0.000275945246874638	Klhl38
ENSRNOG00000015623	7.68472989254538	2.93074449431921	1.16414240009693	2.51751374580565	0.0118186357790989	0.0267881677467218	Guca1b
ENSRNOG00000006388	264.542608257161	2.93028023761456	0.386710139714921	7.57745902337791	3.52388262768264e-14	5.82475041383981e-13	Pygl
ENSRNOG00000006740	70.2245656878596	2.92987991857538	0.439758740256332	6.66247114694656	2.6926119333588e-11	3.01833400067885e-10	Castor1
ENSRNOG00000047102	33.3165947549032	2.92472818804558	0.576253781662833	5.07541691024745	3.86647289543146e-07	2.23916100865697e-06	Popdc3
ENSRNOG00000031205	9.46997558809809	2.92067654033456	0.982555546861736	2.9725307130606	0.0029535565843015	0.0078524443466486	NA
ENSRNOG00000018764	8810846176506	2.91465169430361	0.983617436482103	2.96319644833445	0.00304462191461096	0.00807295526660225	B3gnt3
ENSRNOG00000015867	45.3378637511065	2.91402081776269	0.462958164282805	6.29435020824606	3.0869019812361e-10	2.98153431498122e-09	Chst9
ENSRNOG00000054136	15.1237813883956	2.90983976181208	0.873185133556921	3.33244308679288	0.000860870761532119	0.00261042717188334	Xkrx
ENSRNOG00000007640	27.9172302392532	2.90644025321657	0.691379564425766	4.20382725027539	2.62439262567881e-05	0.000110118888786866	Npbwr1
ENSRNOG00000009656	28.9677619712609	2.90529878588315	0.588156207673567	4.93967205986819	7.82540667124078e-07	4.30320946931219e-06	Rspo1
ENSRNOG00000052948	19.9943808219285	2.89843341859742	0.709345831148367	4.08606534545373	4.38750259960107e-05	0.000175552063986406	NA
ENSRNOG00000004660	104.947042097868	2.89590877791056	0.33959306662144	8.52758510861696	1.4943437984928e-17	3.85403813556319e-16	Fzd6
ENSRNOG00000032339	52.2529028366821	2.89330805785582	0.41351240831497	6.99690746801485	2.61673979862317e-12	3.35588137521978e-11	Rasl12
ENSRNOG00000038505	74.8783889062733	2.89013721872174	0.428556738620998	6.7438846674575	1.54206963930508e-11	1.78670661294792e-10	Gmnc
ENSRNOG00000007431	112.170575417036	2.88792679971982	0.414037512958268	6.97503658324531	3.05791233504255e-12	3.88693100646154e-11	Shroom1
ENSRNOG00000018716	144.726065230466	2.8795052589843	0.266392636148024	10.809252465163	3.11195570365576e-27	2.31587082387034e-25	Dennd2c
ENSRNOG00000056786	186.920777331035	2.87833217776468	0.244542830193971	11.7702578950345	5.55544200868993e-32	6.85022495275905e-30	Piezo1
ENSRNOG00000039966	7.8627348685184	2.8766738586989	1.02516003043103	2.80607297720084	0.00501493332133174	0.0125655990206552	NA
ENSRNOG00000006674	211.727839475324	2.87209284588877	0.237579872888712	12.0889569093848	1.20810790335747e-33	1.85532425558343e-31	Rflnb
ENSRNOG00000060697	8.06165052658083	2.87140405284059	1.25742633314059	2.2835564813319	0.0223976098575175	0.0466884036677003	NA
ENSRNOG00000010791	24.8165087402618	2.8673155698564	0.595491581981713	4.81503963551318	1.47170676064834e-06	7.71857879777472e-06	Ripor3
ENSRNOG00000033090	178.010404093195	2.86712242999976	0.257604939734393	11.1299202296196	8.97157567616403e-29	7.89358478632495e-27	Ltbp1
ENSRNOG00000020679	284.301589740848	2.86174136267718	0.384169841118773	7.44915674365085	9.39387119627014e-14	1.45960380665848e-12	Icam1
ENSRNOG00000013829	126.048963176889	2.85572060679552	0.339671071429305	8.40731179955628	4.19514753902353e-17	1.01770992389616e-15	Chrna3
ENSRNOG00000007866	14.6712163048172	2.84666533639322	0.92198958468103	3.08752439690308	0.00201831203783457	0.00559306844736539	Clec2dl1
ENSRNOG00000007250	47.8164287935877	283875985825	0.452011488961036	6.28028253170066	3.37958302318518e-10	3.24382363696973e-09	Six4
ENSRNOG00000017524	9.6860901148525	2.83132216202555	1.00420619445933	2.81946295257615	0.00481040835204234	0.0121142260421961	Fgf8
ENSRNOG00000058560	8.74608279241535	2.83041688501509	1.05259518211042	2.68898901792445	0.00716687769644383	0.0171852469731761	Col2a1
ENSRNOG00000023628	22.2196384651723	2.82568512432061	0.821491393289754	3.43970143497772	0.000582356235967805	0.00183883063443068	Tmem106a
ENSRNOG00000020949	10.2772152059766	2.82550845969372	0.828303798023109	3.4111982420427	0.000646780481811217	0.00201923169085879	Hsd17b14
ENSRNOG00000018488	65.2194278539898	2.82458471874734	0.402046448452354	7.02551839375863	2.13272912101423e-12	2.78424984863163e-11	Cd40
ENSRNOG00000030475	355.902339941253	2.82133726381043	0.212828628659374	13.2563804107665	4.14420456073711e-40	1.18657707872088e-37	Pwwp3b
ENSRNOG00000048834	54.8627763051177	2.81913826607289	0.507172347527404	5.55854095716559	2.72039126455435e-08	1.92605069707111e-07	Plin3
ENSRNOG00000061316	5.30429173318207	2.81617512251739	1.24188254136959	2.26766624757573	0.0233495565480608	0.0483268878665023	Ulbp1
ENSRNOG00000048651	78.6544335182125	2.81392059154698	0.369289758582754	7.61981757183339	2.54034481527504e-14	4.27430726737462e-13	Nrtn
ENSRNOG00000027601	8.35165708787635	2.8131910082796	1.22270018714985	2.30080197733284	0.0214028266418904	0.0448725263971965	Lhfpl1
ENSRNOG00000009372	2091507928369	2.81052329573508	0.29103617665027	9.65695511837489	4.59312884595883e-22	2.00495414973598e-20	Tacr3
ENSRNOG00000000196	16.7650485597355	2.80725166922698	0.731102261837624	3.8397524064157	0.000123158452601224	0.000448580366492556	Cyp19a1
ENSRNOG00000021256	328.72252813547	2.80576882605633	0.309954491468076	9.05219605874081	1.40121433384887e-19	4.70590730451471e-18	Adra1d
ENSRNOG00000051970	42.6692444248048	2.80562641251426	0.500862041643585	5.60159520834831	2.12388076649825e-08	1.53066202169176e-07	Aqp5
ENSRNOG00000023969	79.245695533837	2.80282684671936	0.34338030085417	8.16245672727069	3.28278202657653e-16	7.06446328343406e-15	Herc6
ENSRNOG00000021400	89.3966027951095	2.79991274281943	0.342386878025566	8.17762864910483	2.89484292599086e-16	6.30187906556231e-15	Magee2
ENSRNOG00000047860	23.7940588919889	2.79599686342041	0.614887168004063	4.54717061749114	5.43719193598213e-06	2.58733755984637e-05	Plin5
ENSRNOG00000010312	72.7974191028025	2.79596586293427	0.43221880872714	6.4688667093601	9.87406440922446e-11	1.01833070857771e-09	Bhlhe23
ENSRNOG00000010240	153.047368063409	2.7884386758491	0.298493519572799	9.34170590986325	9.47942950872381e-21	3.59049333387604e-19	Tent5a
ENSRNOG00000009191	14.6207345645696	2.78519034664007	0.851815902655201	3.26970926224591	0.0010765807394749	0.00318673180864719	Ccm2l
ENSRNOG00000005082	72.3556691360662	2.78489006675931	0.406368951418697	6.85310739670644	7.22627919297602e-12	8.76335494665785e-11	Irf6
ENSRNOG00000018005	18.0769468642176	2.78414384821183	0.711960637488431	3.9105305849961	9.20935974098966e-05	0.000344418229144429	Duoxa1
ENSRNOG00000051474	47.7659724469365	2.77506455952544	0.535228867454734	5.18481854822626	2.16225277217392e-07	1.31439136669068e-06	NA
ENSRNOG00000006723	14.2924391801468	2.77354016517323	0.993215602562907	2.79248549661962	0.00523048123261976	0.0130322300092398	Itga11
ENSRNOG00000004778	14.0417835656109	2.77270417992723	0.812705077621445	3.41169786713052	0.000645596269501251	0.00201590716833357	Cnga1
ENSRNOG00000056565	20.6412919977171	2.76805250243599	0.732920451848967	3.77674343164107	0.000158892258715284	0.00056425623848587	NA
ENSRNOG00000062276	19.1220300743856	2.76782185522021	0.64927144421311	4.26296563615962	2.01731551245304e-05	8.65948692512017e-05	NA
ENSRNOG00000007668	1039442221059	2.76587560601065	0.355583804639289	7.77840714319487	7.34433790175218e-15	1.32835010893254e-13	Mafa
ENSRNOG00000007374	150.963435939976	2.76273301821038	0.310723413810001	8.89129333491334	6.04016897340916e-19	1.85543271522021e-17	Tac1
ENSRNOG00000018770	426.340061858132	2.76214197881824	0.307844248899195	8.97253071543564	2.89778461455153e-19	9.45024623428937e-18	Pmaip1
ENSRNOG00000025184	185.013716571235	2.76178653196911	0.308587443119136	8.94976964731148	3.56224938515924e-19	1.14405092896378e-17	Prss35
ENSRNOG00000050703	24.2547158221898	2.75966532206096	0.636178765546346	4.33787713692547	1.43865534935059e-05	6.34714150341592e-05	Fam115c
ENSRNOG00000014951	11.5241870475253	2.75750847544945	0.88591050746244	3.11262644727844	0.00185430559811905	0.00519224009100365	Mesp1
ENSRNOG00000008074	48.4265808463781	2.75429662572517	0.435914323706689	6.31843570154956	2.64224187668409e-10	2.58008046374707e-09	Cyp11a1
ENSRNOG00000014350	110.295234414043	2.7534826215843	0.344877087579084	7.98395347430232	1.4171945646245e-15	2.81654915061197e-14	Ccn1
ENSRNOG00000059837	37.2040564666755	2.7531398354832	0.61242786679587	4.49545160295728	6.94224476251724e-06	3.24592695192925e-05	Cdkn2a
ENSRNOG00000036692	55.7102622415021	2.75202351017385	0.458389738818463	6.00367607980802	1.92899356737006e-09	1.63095537205118e-08	Gcgr
ENSRNOG00000040201	60.6596531493272	2.7499026618558	0.39916160794954	6.8891962731131	5.61084817885397e-12	6.89840307753858e-11	Atp6ap1l
ENSRNOG00000012508	37.5204538381462	2.74962480814386	0.528744891824749	5.20028628296463	1.98981800088414e-07	1.21569603938285e-06	Slc39a8
ENSRNOG00000004120	25.4643924606312	2.74938030982958	0.72576106716912	3.78827197297001	0.000151698734731022	0.000541099393118911	RGD1565844
ENSRNOG00000007552	23.595734354902	2.74909652738779	0.684479361214607	4.01633224193864	5.91109067392742e-05	0.000230610958398388	Arhgap36
ENSRNOG00000009487	17.2649736635936	2.74874101429488	0.761784334250947	3.60829291271484	0.000308218394131618	0.0010294055618951	Gpr160
ENSRNOG00000016166	325.031272445454	2.74858599487209	0.269597447153689	10.1951484477715	2.08425870370427e-24	1.20580076307111e-22	Pdlim1
ENSRNOG00000039969	55.4487044210791	2.74489859840005	0.4049508438732	6.77835011317954	1.21555993970574e-11	1.43296957860775e-10	Dsc2
ENSRNOG00000002273	137.420636385019	2.74454599359498	0.286555128253832	9.57772422472179	9.92067580446103e-22	4.17930115622843e-20	Naaa
ENSRNOG00000021323	74.0027536775717	2.74218437125768	0.450363348404404	6.08882667955327	1.1374117037647e-09	9.99703221212128e-09	Ca13
ENSRNOG00000010665	7.77377497930279	2.73872886916876	1104055019224	2.48060904708691	0.0131158138846914	0.0292727498948463	Ccr7
ENSRNOG00000008936	26.078940357976	2.73818772003695	0.557682862636367	4.90993699733312	9.11056586582623e-07	4.94870704731198e-06	Map3k6
ENSRNOG00000018952	5.68090923990715	2.7355460436249	1.12440640579808	2.43288016638724	0.0149792574626501	0.0329729849823462	Sema3g
ENSRNOG00000053498	19.9202595100328	2.73404809364127	0.711093951457571	3.84484791079594	0.000120627230529454	0.000440310243157752	Dnajc22
ENSRNOG00000017528	97.2667407917574	2.73134358976779	0.320692721539314	8.51701147646081	1.63723280630008e-17	4.16532737904026e-16	Gpr157
ENSRNOG00000010964	2007.11325651042	2.72814970081161	0.197380022513512	13.8218126944679	1.88268499507005e-43	6.49065257586088e-41	Akap13
ENSRNOG00000003544	8.90918383005479	2.71978195560418	0.949322007327853	2.86497303824211	0.00417044749016782	0.0106809232036696	Tbx4
ENSRNOG00000002986	54.7327145308386	2.71938043780593	0.484730512949694	5.61008718278923	2.02224712587822e-08	1.46240670793924e-07	Efhc2
ENSRNOG00000010617	1543.02985845624	2.71338421256654	0.136994555946664	19.8065112428477	2.61594172671727e-87	1.10477758973587e-83	Scube1
ENSRNOG00000010886	77.1252039572176	2.71088561064815	0.397987685795878	6.81148112717872	9.65989719790328e-12	1.15406395589944e-10	Nfe2l3
ENSRNOG00000050251	16.3084228569922	2.70930736264871	0.77733715214594	3.4853697075578	0.000491457499154523	0.00157357686376371	MGC105649
ENSRNOG00000005409	114.812676452705	2.70861477162506	0.358938502156305	7.54618062802732	4.48208311864124e-14	7.28737537278214e-13	Lrrc9
ENSRNOG00000003401	28.7870158967114	2.70578079151436	0.515645125415319	5.24737005772144	1.54285796473189e-07	9.61752752701694e-07	NA
ENSRNOG00000008846	158.384236113658	2.70190618732529	0.266104726727856	10.1535445106487	3.19542402683515e-24	1.79934326951087e-22	Plag1
ENSRNOG00000027212	17.4722639752884	2.69969654865693	0.763113293871594	3.5377401630107	0.000403566986820826	0.00131560345587885	Tekt3
ENSRNOG00000009886	654.053978211527	2.69866757216823	0.17776217162514	15.1813377812413	4.70095348888617e-52	4.17964248882916e-49	Fkbp14
ENSRNOG00000014256	53.0099466937043	2.69809859330952	0.413780684512536	6.5206006328886	7.00264065839799e-11	7.43062868356264e-10	Foxa3
ENSRNOG00000008095	37.4788465113431	2.69321133780267	0.522209718480184	5.15733668389181	2.5048716201015e-07	1.50693718940081e-06	Onecut1
ENSRNOG00000016685	8.11178100547381	2.68799990056905	1.02279063828772	2.62810373887376	0.00858623266402479	0.0201398539840837	Mc5r
ENSRNOG00000019778	693.195131649119	2.68459471358413	0.538839605532518	4.98217778726756	6.28726275478306e-07	3.50068324708471e-06	Cavin1
ENSRNOG00000003897	683.184261945412	2.68420106944455	1.11735471534312	2.40228195450026	0.0162931447058915	0.0355011084117922	Col1a1
ENSRNOG00000019141	7.80958501473235	2.68113904734123	1.17556488210361	2.28072400609951	0.0225647837021657	0.0469466602177818	Ch25h
ENSRNOG00000014870	177.423731242405	2.67680172248742	0.340010391105857	7.87270563638169	3.47052568483633e-15	6.50694676958269e-14	Slc13a5
ENSRNOG00000026091	389.465833175184	2.66807216046124	0.333830300029483	7.9923007594745	1.32443448919314e-15	2.65090898411608e-14	Slc10a4
ENSRNOG00000020557	209.481903423714	2.6666425424997	0.28301931743318	9.42212201868266	4.42062113989545e-21	1.74073549921337e-19	Ryr1
ENSRNOG00000004861	65.4173785154849	2.66276289134401	0.391262949587893	6.8055584975491	1.00657966929044e-11	1.20001061067914e-10	Itga4
ENSRNOG00000010610	43.3951419346152	2.65702164323782	0.482638114899884	5.50520475116015	3.68739455106717e-08	2.55082539521612e-07	Hpgd
ENSRNOG00000015477	33.1838307432517	2.65478613140024	0.564127536260099	4.70600344914951	2.52620245106877e-06	1.26896039268227e-05	Nkx3-1
ENSRNOG00000016432	11.5143822202072	2.65440143399994	0.836247827742729	3.17418036369066	0.00150260287173006	0.00430374199934485	Samd13
ENSRNOG00000039494	265.252751426372	2.65005907874643	0.231835819522016	11.4307576983149	2.93536192293699e-30	3.13842208634016e-28	Aass
ENSRNOG00000003457	10.5130744658897	2.64609591222005	0.981378245283529	2.69630585855872	0.00701132549391299	0.0168601169492772	Bicdl2
ENSRNOG00000026600	52.7560712808631	2.64411512100246	0.444168119010004	5.95296016944185	2.63335403827046e-09	2.17958107635977e-08	Caps2
ENSRNOG00000011647	7.9348716372439	2.64321474891553	0.99579682973966	2.65437152436664	0.00794562902620941	0.0188201782304761	S100a6
ENSRNOG00000015139	9.49262891678045	2.64074851786406	0.949761344263652	2.78043377298265	0.00542863313184767	0.0134703142620891	F12
ENSRNOG00000016716	1123058635925	2.63550593423497	0.794590468601997	3.31681040532978	0.000910513815338462	0.00274225528302953	Armc3
ENSRNOG00000016837	5.86107141949044	2.6337693228535	1.08583793236768	2.42556393025481	0.0152846234401254	0.0335677514006811	Ckm
ENSRNOG00000016041	5.64865879629116	2.63297242936414	1.13301925333514	2.32385497564474	0.0201332680878277	0.0425511444773769	Zc3h12d
ENSRNOG00000003755	184.500989278576	2.63136397260519	0.238100038667009	11.0515058600441	2.15568222565237e-28	1.82079699189727e-26	Clgn
ENSRNOG00000042411	632.319659682429	2.62868544443984	0.228303187095825	11.5140111615547	1.12138490086349e-30	1.23814085818869e-28	Rps6ka1
ENSRNOG00000061513	20.1198239609343	2.62620156449041	0.632688752010154	4.15085862700506	3.31230322433225e-05	0.000135516440708755	NA
ENSRNOG00000017842	26.1032529087662	2.62311121547212	0.638480592297092	4.10836483852207	3.98470291602662e-05	0.000160806465266215	Scnn1g
ENSRNOG00000002730	22.2483739151352	2.61998924966303	0.589205693037515	4.44664618930661	8.72213175113813e-06	4.00656525300231e-05	Rgs5
ENSRNOG00000054011	386.063889975867	2.61597282714605	0.25601962551339	10.217860532763	1.64941025944871e-24	9.57508161954195e-23	Tbc1d8b
ENSRNOG00000012877	9.70094639659775	2.61389798503852	0.884797432061492	2.95423324065079	0.00313447008769873	0.00828259083239396	Rgs9bp
ENSRNOG00000016636	156.583734376326	2.61228635964494	0.28874306230383	9.04709653905437	1.46820212330205e-19	4.92109890256778e-18	Lpin3
ENSRNOG00000037198	20.7932831715575	2.61181234794028	0.677750767086853	3.85364720303678	0.000116371244734608	0.000425418618762548	Usp18
ENSRNOG00000021437	475.272523273404	2.61166281723367	0.262585021352127	9.94597027578137	2.62602314490046e-23	1.32422116378518e-21	NA
ENSRNOG00000005888	60.7276474129032	2.61124385887931	0.406350223617278	6.42609184666949	1.30926313776947e-10	1.32677757566524e-09	Fsip1
ENSRNOG00000023433	12.0630453242241	2.60776945030143	0.950944324652611	2.74229456204397	0.00610116014527969	0.0149242540304387	Gata6
ENSRNOG00000017933	17.3467380757376	2.60606658271267	0.66983365592572	3.89061755804289	9.99894201858755e-05	0.000371480377215745	Ccdc3
ENSRNOG00000051471	25.5233826195809	2.60494082692112	0.639322693063879	4.0745320871331	4.61069561201363e-05	0.000183872712402612	NA
ENSRNOG00000009061	59.9946501102755	2.59684760270112	0.372791110792433	6.96595902509872	3.26174075415322e-12	4.12121066267093e-11	Cfap206
ENSRNOG00000023551	25.6971253025284	2.59498149209319	0.637878005232944	4.06814699802282	4.73884839653889e-05	0.000188227994269296	Sp6
ENSRNOG00000007415	26.8127134809152	2.5935671802712	0.603389935665251	4.29832688112661	1.72092237780124e-05	7.48687657177346e-05	Ptgs1
ENSRNOG00000016479	38.3460418822023	2.59326568894595	0.46437382305769	5.58443555640254	2.34460434885057e-08	1.67756888035293e-07	Plekhg4
ENSRNOG00000056895	21.3646143087329	2.59323082880664	0.585083919324145	4.43223739904216	9.32602519920294e-06	4.25796064027392e-05	NA
ENSRNOG00000014361	16.1809580739446	2.58954725087364	0.728144712298014	3556363463385	0.000376023764076464	0.00123271287532383	Edn1
ENSRNOG00000059900	41.2407130376274	2.58930812909035	0.622869598549017	4.15706294723997	3.2236519032045e-05	0.000132177552429208	Bst2
ENSRNOG00000017395	24.521585583594	2.58719651134114	0.612906589406472	4.22119219479519	2.4301362324472e-05	0.000102633412307266	Duox2
ENSRNOG00000012886	39.243753052443	2.58699979207414	0.47103556868732	5.49215380758524	3.97061353437905e-08	2.71781095770929e-07	Maff
ENSRNOG00000059947	465.578125429179	2.58671630280174	0.198736855906715	13.0157855773663	9.95135912634075e-39	2.5862816880196e-36	Sdc1
ENSRNOG00000031100	134.346221610472	2.58435456316465	0.847523162905113	3.0493025751722	0.00229373336284854	0.00627905326504625	Klhl1
ENSRNOG00000020923	175.937569756134	2.58381806488922	0.259604504542273	9.95290150856566	2.44935689936198e-23	1.23883191918928e-21	Tuft1
ENSRNOG00000002365	435.802016653352	2.5779934734528	0.546919899061953	4.71365821187789	2.43308647896539e-06	1.22510074185283e-05	Itm2a
ENSRNOG00000062141	152.811811428734	2.57784885970997	0.320080982405722	8.05373952658766	8.03020183297057e-16	1.65431950688258e-14	Slc18a3
ENSRNOG00000008492	53.7758001850367	2.57760970627414	0.373525163854331	6.90076588060709	5.17229156472585e-12	6.38243399583007e-11	Cfap45
ENSRNOG00000025365	7.35858058909558	2.57570022651355	1.0878665269324	2.36766199046182	0.0179008817005649	0.0384536615676046	Ido2
ENSRNOG00000020622	833.015999780115	2.57569851037367	0.167118653473777	15.4123938700705	1.35112532431758e-53	1.42653500648105e-50	Cilp2
ENSRNOG00000012956	65.8550135512657	2.56622351537352	0.441123744431097	5.81746856243954	5.97454939086122e-09	4.70746561846169e-08	Tgm2
ENSRNOG00000015049	244.684650455655	2.56470768417838	0.186372921716482	13.7611604763052	4.36464097830044e-43	1.47463760092859e-40	Scn5a
ENSRNOG00000048264	56.1287049108435	2.5565406286125	0.42127239013325	6.06861662071862	1.29016714554472e-09	1.12055494034381e-08	H4f3
ENSRNOG00000004805	1401.2460993909	2.55563014702906	0.216729979797383	11.7917703375337	4.30397487963688e-32	5.42589907773925e-30	Stac2
ENSRNOG00000002312	362.858564299752	2.55530675197617	0.171577977097995	14.8929763317861	3.66102346641798e-50	2.57690289242496e-47	Atp10d
ENSRNOG00000001152	36.2746513308251	2.55155062426106	0.626573693349021	4.07222749908808	4.6565663791017e-05	0.000185395653646394	Glp1r
ENSRNOG00000018336	17.9800351435612	2.54706959915785	0.655750502342283	3.88420533428483	0.000102665118391408	0.000380105705339051	Eps8l2
ENSRNOG00000049866	16.4932398477362	2.54351117807457	0.740575493358245	3.43450627368272	0.000593634330490533	0.00186989833022125	Plcxd1
ENSRNOG00000013179	13.9555341005827	2.54248199691294	0.712655101405407	3.56761916374272	0.000360239566877086	0.00118626257373384	Tinagl1
ENSRNOG00000019390	9.59847148363713	2.54157505281506	0.829892294141959	3.06253603118805	0.00219470051943491	0.00603631974516671	Klhl40
ENSRNOG00000001926	35.4963069548819	2.54133502346525	0.579070555667502	4.38864486994305	1.14059144789528e-05	5.11359111711649e-05	Cldn1
ENSRNOG00000003872	53.5487965245912	2.54064607024535	0.394315393046599	6.44318257680877	1.16993811969898e-10	1.19490717388602e-09	Slc40a1
ENSRNOG00000039357	13.625383221227	2.54022426048641	0.765414562591639	3.3187561154904	0.000904193622911464	0.00272710995747962	Niban3
ENSRNOG00000038916	65.7377236486418	2.53551508961028	0.383787793382797	6.60655480275087	3.93366693998691e-11	4.30106379399345e-10	Dram1
ENSRNOG00000002350	47.7218832608284	2.53198562055196	0.501289162550693	5.05094825443371	4.3962216220626e-07	2.51236034714153e-06	Eaf2
ENSRNOG00000012932	85.3723516576636	2.53058339552006	0.454331434775896	5.56990602415239	2.54876770805579e-08	1.81213522273512e-07	NA
ENSRNOG00000002167	16.1357055715671	2.52840672143684	0.830283064164467	3.04523460800834	0.00232498869877438	0.0063563738612066	Dmp1
ENSRNOG00000057701	87.5309935342396	2.52388412911894	0.36652027350371	6.88606964354835	5.7354920204082e-12	7.04652121460042e-11	Myom1
ENSRNOG00000003221	11.497791921352	2.52117738374896	0.77038293187228	3.27262881801092	0.00106552305740402	0.00315713290435994	Myoc
ENSRNOG00000003476	17.2851789208439	2.50961785724751	0.710484018237166	3.53226503739564	0.000412016187246142	0.00134030222436916	Slc6a4
ENSRNOG00000020045	7.98791769438814	2.50909791403129	0.951744827404042	2.6363136859646	0.00838122124044082	0.0197219627266704	Drgx
ENSRNOG00000018346	86.0713427175951	2.50685202191963	0.339972505263358	7.37369046940343	1.65968282988664e-13	2.49439697911699e-12	Agtr1a
ENSRNOG00000033579	9.32099590921448	2.50676863066889	0.986690941071941	2.54058137793942	0.0110668336203065	0.0252740327629901	Glt8d2
ENSRNOG00000030210	201.860260426586	2.50315720045432	0.419071420957885	5.97310404687766	2.32781330141985e-09	1.94191358522892e-08	Fndc1
ENSRNOG00000056817	9.20000784691886	2.49876235082278	0.974305730193411	2.56465940144552	0.010327712894438	0.0237627422944348	Muc6
ENSRNOG00000002451	119.509201855801	2.49489091831286	0.35109574636994	7.10601294407042	1.19443216913272e-12	1.62460085613196e-11	Fndc3c1
ENSRNOG00000007748	1242.9987831145	2.49461801022329	0.28117916036286	8.87198755058518	7.18518153726756e-19	2.18308042642196e-17	Tex15
ENSRNOG00000011794	8.87798150544956	2.49424982227907	0.907050506735506	2.74984667750854	0.00596231555336503	0.0146312313542992	Tcea3
ENSRNOG00000053048	23.9148089984293	2.49161858598264	0.561298623812315	4.43902493303774	9.0367348574408e-06	4.13706129936985e-05	NA
ENSRNOG00000012278	36.4661745520099	2.49081413770061	0.623966003241088	3.99190681024686	6.55441310781722e-05	0.000252275462816943	Fgf10
ENSRNOG00000043199	108.210405313398	2.48569958914236	0.284180003707985	8.74691940568976	2.19256180511023e-18	6.22503303760121e-17	Bves
ENSRNOG00000019549	1454.33168251992	2.48287995769941	0.260729620949564	9.52281504746902	1.685501644786e-21	6.94467787448046e-20	Akap12
ENSRNOG00000009433	75.0504485052545	2.47869225992212	0.410392980886358	6.03980178844358	1.5430365831629e-09	1.32856865440218e-08	Mcub
ENSRNOG00000010412	33.771259135225	2.47776185855785	0.536534866213036	4.61808172141049	3.87303732871059e-06	1.88551065112127e-05	Ccdc180
ENSRNOG00000033348	43.1967050785967	2.47205979725818	0.516504383287076	4.78613517570905	1.70023565880013e-06	8.80398708802316e-06	Duox1
ENSRNOG00000013474	221.736615021925	2.4707706069235	0.288552307959849	8.56264371750337	1.10308406937115e-17	2.88012352146628e-16	Casz1
ENSRNOG00000019440	11.4152483405891	2.46632898000121	0.942953778953537	2.61553539001485	0.00890876884882296	0.0208212274713844	Kcnn4
ENSRNOG00000056184	535.289686288162	2.46541050815798	0.260090165605291	9.47906085730073	2.56581849979324e-21	1.03943337930473e-19	Lrp2
ENSRNOG00000020779	43.8956533748239	2.46223137164103	0.434490875247597	5.66693459382298	1.45374802784156e-08	1.08281152708675e-07	Kcna7
ENSRNOG00000037307	7.98059429051687	2.46070204164781	1.04768636899403	2.34870101823558	0.0188390271659694	0.040191703893589	Spata22
ENSRNOG00000013720	261.948490140142	2.46041216588344	0.237205324577761	10.3724997331452	3.30757269643269e-25	2.08488155077752e-23	Aebp1
ENSRNOG00000043137	20.2104408560267	2.4599023028812	0.802592910806515	3.06494397067284	0.00217710778585496	0.00599378778136372	Lbhd2
ENSRNOG00000031494	87.2151129262775	2.4594942019766	0.379538530255411	6.48022270708979	9.15873297362981e-11	9.50943307458687e-10	Armh1
ENSRNOG00000059770	35.8288553932934	2.45897104862688	0.676281999078289	3.63601434309686	0.000276888921133131	0.000935122859796477	NA
ENSRNOG00000061070	17.6861922017522	2.45823080810638	0.649806532884976	3.78301953535686	0.000154937248912135	0.000551835324873011	Irf4
ENSRNOG00000017237	114.840814367091	2.45309955231774	0.380021120748827	6.4551663536067	1.08100090953191e-10	1.10943793224317e-09	Lama1
ENSRNOG00000046667	125.547306653003	2.45129951105257	0.350055640806705	7.00259965930998	2.51256035089812e-12	3.23758062606575e-11	Fosb
ENSRNOG00000018735	24.6274314339581	2.4487932454871	0.572238155258959	4.27932535253427	1.87460667330349e-05	8.11368960597383e-05	Cd74
ENSRNOG00000010903	50.3287768937472	2.44311742840521	0.421008838525448	5.80300745457517	6.51358944532757e-09	5.11073230375841e-08	Crb1
ENSRNOG00000011992	40.8674376141649	2.43984543421764	0.611785675720135	3.98807218123519	6.66123980384601e-05	0.000255937885875703	Slc18a1
ENSRNOG00000005166	20.7710091199776	2.43945900510233	0.670716815623618	3.63709235891779	0.000275733082084267	0.000931405510027899	Nhlh1
ENSRNOG00000000451	13.679252953117	2.43945180528087	0.849601405612001	2.87128974736528	0.00408800627787725	0.0104920525755364	RT1-Ba
ENSRNOG00000019447	284.853686918375	2.43940312266636	0.242992377825067	10.0390108714542	1.02698774428917e-23	5.48159494989448e-22	Ecel1
ENSRNOG00000009311	59.1006661592853	2.43489217154359	0.383667717423004	6.34635665439388	2.20473782235285e-10	2.18059929935636e-09	Fstl3
ENSRNOG00000042353	30.1448455538419	2.43173288485859	0.763918215974358	3.18323720263298	0.00145638250984368	0.00418840138556167	Mlkl
ENSRNOG00000051691	12.2799982727778	2.43140527340061	0.825739283566762	2.94451931958259	0.00323456751580472	0.0085177784948541	Gjd3
ENSRNOG00000012892	18.3871582291386	2.43055440965873	0.613005136606044	3.96498212578723	7.34014470798029e-05	0.000280282695641752	Abca4
ENSRNOG00000023588	9.6410042958293	2.42650947887535	0.956799648465975	2.53606853092573	0.0112104793387195	0.0255537211535541	Dmgdh
ENSRNOG00000008301	582.499496384628	2.42455923735843	0.554030105501282	4.37622290428551	1.2075352907977e-05	5.39653271625543e-05	Tagln2
ENSRNOG00000016075	11.4661834670986	2.41682648035955	1.01227941975069	2.38750925209442	0.0169629757824436	0.0367378910118999	Dmrt1
ENSRNOG00000012038	8917824206359	2.41454081838701	0.983385753408568	2.45533434872107	0.0140753606969144	0.0311877056994983	Htr1d
ENSRNOG00000016248	10.2083821109782	2.41055055306233	1.02495663067167	2.35185614778905	0.0186799975177033	0.0398838723542167	Sox18
ENSRNOG00000052795	225.647733656609	2.40891983964446	0.279940078220558	8.60512669338663	7.62325108886107e-18	2.01532990053412e-16	Itpr3
ENSRNOG00000050312	56.4392400955382	2.40278107858271	0.453964155529942	5.29288722317246	1.20400175316584e-07	7.62474502665893e-07	Ism2
ENSRNOG00000039596	161.587267418046	2.39344378751781	0.263800373337842	9.07293555817902	1.15852806827388e-19	3.91420293147013e-18	Prob1
ENSRNOG00000025823	275.43579998302	2.38520242823445	0.228398528482687	10.4431602255933	1.57479159441732e-25	1.02319055401892e-23	Rbm46
ENSRNOG00000010459	10.6200175283569	2.38035107390045	0.917708881505553	2.59379757771914	0.00949223550581391	0.0220415579930879	Fbxo43
ENSRNOG00000000588	31.0268044063486	2.37983781215291	0.559229185917198	4.25556797120614	2.08519003535747e-05	8.92000893068971e-05	Slc16a10
ENSRNOG00000000827	106.870772761217	2.37803663521033	0.369642767733461	6.4333373808224	1.24832141084641e-10	1.26882632932782e-09	Ier3
ENSRNOG00000036837	8.50302619103119	2.37778196362055	0.93779057416543	2.53551488906423	0.0112282155243181	0.0255803432032779	Nfe2
ENSRNOG00000015002	169.313856421977	2.37766739385661	0.319195376520458	7.44894058233396	9.40927334073927e-14	1.45960380665848e-12	Abhd15
ENSRNOG00000011453	68.6039706706867	2.37681716146816	0.366740047489061	6.48093159648471	9.11579959189151e-11	9.47650476958912e-10	Kif6
ENSRNOG00000021468	317.746557212776	2.3762688518815	0.24965004257368	9.51839954595716	1.75866598830598e-21	7.22850232127806e-20	Grm8
ENSRNOG00000049282	6.34734093250443	2.37467469918519	1.04671555196948	2.26869152246476	0.0232870915017231	0.0482212351971816	Oas2
ENSRNOG00000021855	25.8033724408236	2.37294214766353	0.561468021774279	4.22631753837887	2.37546719415988e-05	0.000100588379330662	Kcp
ENSRNOG00000013304	15.6243071803226	2.37226864582501	0.766049853216297	3.09675491205295	0.00195651562254852	0.00544062770633119	Arg1
ENSRNOG00000012027	17.5278872281044	2.37197086031243	0.790636769637809	3.00007658560963	0.00269911730961314	0.00726400967202401	Bco1
ENSRNOG00000055527	43.8024768908635	2.36732806135016	0.436326629809435	5.42558693331205	5.77644065826172e-08	3.85544891505394e-07	Arap3
ENSRNOG00000043077	1067.38185350513	2.36703810861073	0.154367415783953	15.333793706332	4.54640121184638e-53	4.51778562774829e-50	Zfpm1
ENSRNOG00000003310	121.905227624952	2.36566288044613	0.424869787508464	5.56797152915705	2.57721920654657e-08	1.83082271052108e-07	Tmem63a
ENSRNOG00000013925	8.19420974918824	2.3648571784056	0.948360924718708	2.49362570385007	0.0126445802819963	0.0283671838916021	Nox4
ENSRNOG00000016112	36.4719318067477	2.3621768240128	0.457545343857083	5.16271634216572	2.4339182255955e-07	1.46581748966078e-06	Cd274
ENSRNOG00000020990	7.09102431349846	2.36098328219983	0.977227990942582	2.41600046671049	0.0156920412334423	0.034341968202687	Fgf21
ENSRNOG00000009945	727.804947430775	2.35939983884392	0.506782288279348	4.65564778685276	3.22963642463647e-06	1.59154749478949e-05	Pls1
ENSRNOG00000000634	2466712221102	2.35856559239242	0.530736721472569	4.44394649356163	8.83235790513007e-06	4.05008203288171e-05	Cabcoco1
ENSRNOG00000024931	17.477275736361	2.35671288555506	0.66270956500782	3.55617756253036	0.000376289804284255	0.00123334568563716	Ccdc88b
ENSRNOG00000020995	29.613572482614	2.35667582963962	0.506485181603035	4.6530005521202	3.27139371683128e-06	1.61024633037386e-05	Fut1
ENSRNOG00000008680	577.105191058593	2.3559241397707	0.284267261966301	8.2877082766217	1.1545131953406e-16	2.6249248195005e-15	Loxl1
ENSRNOG00000002831	12.2825848798628	2.35129001434123	0.840686987841744	2.79686738149425	0.00516007089146757	0.0128776891076321	Wfikkn2
ENSRNOG00000015036	224.756320228127	2.35066644629576	0.32316509671497	7.27388715610286	3.49287796981253e-13	5.04317842256778e-12	Ccn2
ENSRNOG00000032720	27.8223308413429	2.34498333260495	0.877046529989279	2.67372739349828	0.00750134012480281	0.0178882183410917	Rpl10l
ENSRNOG00000005956	3648055388747	2.3432878987028	0.50176091317463	4.67012841609536	3.01011506386914e-06	1.49076147094522e-05	Erich5
ENSRNOG00000007879	101.920342913109	2.34139549541536	0.463425199884332	5.05236982365171	4.36361751760405e-07	2.49626111496394e-06	Stk26
ENSRNOG00000000905	19.3037390545557	2.33981783399171	0.689161887151765	3.39516429682717	0.000685874284173296	0.00212869268464808	Tex26
ENSRNOG00000017511	91.5928718875722	2.33645185102916	0.311493314674555	7.50080897713731	6.34251640017858e-14	1.01366253120356e-12	Dcdc2
ENSRNOG00000047549	29.4909688811329	2.32064043921676	0.527422367046965	4.39996591765726	1.08267881386072e-05	4.87985410953818e-05	LOC316124
ENSRNOG00000056375	11.1989797937658	2.32049798051895	0.843420935109061	2.75129284076745	0.00593605516863136	0.014583737632881	NA
ENSRNOG00000025273	24.5886746458733	2.31837898083442	0.597027060552396	3.88320586120392	0.000103088218218288	0.000381566448370189	NA
ENSRNOG00000028460	7.49329035283198	2.31731283223197	0.982585595351201	2.35838266222874	0.0183547614392044	0.0392837938670316	Lrrc8e
ENSRNOG00000016058	34.2132711789921	2.3156404311867	0.471754062412763	4.90857549661251	9.17403128614954e-07	4.98133297172712e-06	Kazald1
ENSRNOG00000061335	88.4019032430149	2.30823883602606	0.319601757026011	7.22223450053874	5.11401841627651e-13	7.23543660855604e-12	LOC108351520
ENSRNOG00000050697	170.256150098406	2.3036180757864	0.447276208233587	5.15032553348634	2.60034723766306e-07	1.55827122688336e-06	Ctsz
ENSRNOG00000013541	16.1739159774897	2.30283467804116	0.790899138605751	2.91166669128094	0.00359506028744783	0.00936738315180766	Sh2d4a
ENSRNOG00000020349	81.0203500994965	2.30185267706935	0.32525913992217	7.07698076561401	1.47328972575934e-12	1.97840090121244e-11	Rab3il1
ENSRNOG00000026514	10.3375658780458	2.30184832000234	0.967769879358328	2.37850791711824	0.0173828636365055	0.03755098662551	Wdr93
ENSRNOG00000019147	1186.28481088616	2.30129169392294	0.290758992436349	7.91477393232033	2.47702763970755e-15	4.75504862699769e-14	Stom
ENSRNOG00000031760	78.8340868842575	2.30007828497815	0.342466435672113	6.71621521234364	1.86505279868408e-11	2.13747197613095e-10	NA
ENSRNOG00000017686	10.1627983248936	2.29329744009196	0.989595539708423	2.31740882822457	0.020481471894584	0.0432167755077701	Pi15
ENSRNOG00000019208	22.6640145678667	2.29116148829035	0.632630913719756	3.62164010420979	0.000292741192766679	0.000982180132950845	P2rx5
ENSRNOG00000020501	160.445078687145	2.28477158490133	0.251269789683916	9.09290204674207	9.64301159870473e-20	3.29755860196192e-18	Tjp3
ENSRNOG00000020719	37.4520050923175	2.28405298790964	0.449544010177096	5.08082175760689	3.75805613495311e-07	2.18386110381021e-06	Hrc
ENSRNOG00000010963	9.67395027999749	2.28384728078194	0.853969356002727	2.67439020466988	0.0074865286282989	0.0178604615333785	RGD1563222
ENSRNOG00000009369	74.0439479470013	2.28384007296734	0.326511079610988	6.9946786359849	2.65867632373027e-12	3.40508105661679e-11	Tor4a
ENSRNOG00000008947	9.45149540570615	2.28345179683128	0.803057967734847	2.84344578919019	0.00446286007150279	0.0113557908100462	Cpz
ENSRNOG00000013209	14.9700006709004	2.28299771385109	0.909668333395638	2.50970340511804	0.0120832603196664	0.0273183239534429	Barhl1
ENSRNOG00000012083	7.76207698967886	2.27922673203121	0.95870197172431	2.37740903769272	0.0174347425209652	0.0376438018157803	St6galnac2
ENSRNOG00000031662	23.0965983101857	2.27819706262369	0.599230282550412	3.80187238356405	0.000143606695377901	0.000515501042290456	Slc6a5
ENSRNOG00000022838	10.5706185009148	2.26384518210171	0.842975891988396	2.68553965020493	0.00724127823307492	0.0173439547981475	Cnksr1
ENSRNOG00000028311	16.5126531635902	2.26365833796007	0.645114763876134	3.50892347333521	0.000449924342131185	0.00145187620088292	Cnpy1
ENSRNOG00000022163	51.6479294218219	2.25731404211942	0.515480850867484	4.37904538708018	1.19200306878006e-05	5.32993854973572e-05	LOC102555023
ENSRNOG00000022919	185.806300676345	2.25655579457211	0.24284026545689	9.29234610383305	1.50924252733076e-20	5.5667323175106e-19	Chst8
ENSRNOG00000021800	45.2619537587418	2.25568500288373	0.440940213614124	5.11562550486204	3.12702940167804e-07	1.84573402105336e-06	Zfp541
ENSRNOG00000004699	33.0475541749986	2.25470336165805	0.50059053023656	4.50408712404641	6.66588571843639e-06	3.12796687337628e-05	Fibin
ENSRNOG00000002212	12.0486400568713	2.24957905454594	0.767679000240866	2.93036419368007	0.00338564946346439	0.00887964235154541	Hsd17b13
ENSRNOG00000020879	24.9818700485917	2.24915277709738	0.69044276917819	3.25755135327793	0.00112377922831252	0.00331366774373947	Nags
ENSRNOG00000029330	295.328577985768	2.24572077522929	0.285391308816958	7.86891788870011	3.57721853419747e-15	6.68724421990201e-14	Ca5b
ENSRNOG00000029843	8.52247882251211	2.24558349870443	0.917716224363589	2.44692579153396	0.01440805007949	0.0318371733149542	NA
ENSRNOG00000017260	709.315032280143	2.24517262098782	0.277656886716776	8.08614058717011	6.15850953057855e-16	1.281227850986e-14	Cdr2
ENSRNOG00000048161	8.29362384908458	2.24231924189686	0.987627628121168	2.27040959370748	0.0231827429389694	0.0480463840593805	Tlr9
ENSRNOG00000037931	74.810691743699	2.24193238113688	0.406350663843428	5.51723567997104	3.44373471519269e-08	2.39304856206294e-07	Plaur
ENSRNOG00000000582	126.549621515859	2.24055362574242	0.293102849456517	7.64425739939734	2.10154633706402e-14	3.5679821378917e-13	Ddo
ENSRNOG00000038483	38.9078781906194	2.2403376054057	0.556646838640104	4.02470192928585	5.70475257375635e-05	0.000223286342049273	NA
ENSRNOG00000038980	982.275883803414	2.23815998468405	0.154148697270395	14.5194868611705	9.11903129139883e-48	5.31199295191725e-45	Lypd6
ENSRNOG00000058555	18.492322320986	2.23768738719759	0.864464188183043	2.58852525967655	0.009638787740811	0.0223542066591873	NA
ENSRNOG00000015896	257.257302224132	2.23687561173434	0.27683478291331	8.08018265694168	6.46698352115002e-16	1.33927283242702e-14	Rbpms2
ENSRNOG00000016526	14.1358347280665	2.23062543030675	0.873017685542328	2.55507473359038	0.0106165001285832	0.0243410066058843	Dsg2
ENSRNOG00000025001	22.5168408212332	2.23019451949366	0.745566610883773	2.9912746720914	0.00277815482147145	0.00745178936156197	Pcolce
ENSRNOG00000016967	11.3644161022825	2.22903762845603	0.763498644053396	2.91950437085536	0.00350588477766508	0.00915801941380798	Hfe
ENSRNOG00000061818	107.197540866742	2.22646528868722	0.303411563198029	7.33810295566771	2.16642497150986e-13	3.21877018854142e-12	Wnt1
ENSRNOG00000039582	37.716209987175	2.22566502161904	0.55158138370088	4.03506189183862	5.45879064070128e-05	0.000214220465621997	RGD1561161
ENSRNOG00000013240	20.3960815953774	2.22469493820766	0.693001322778677	3.21023187847241	0.00132627935767299	0.00385293846761303	Ptger4
ENSRNOG00000024523	71.1262354674216	2.21565943876198	0.441376261145126	5.01988809505426	5.17015897530519e-07	2.92007674924208e-06	Dnai2
ENSRNOG00000053805	27.0053519385982	2.21497445073265	0.559762547331939	3.95698937217243	7.59003062803877e-05	0.000288845207027391	Akain1
ENSRNOG00000004400	35.9721269531452	2.21395601767721	0.491635871983958	4.50324344467169	6.69241466701909e-06	3.13780074854159e-05	Avpr1a
ENSRNOG00000017525	30.6704762166103	2.21353332287113	0.565336152296787	3.91542857090994	9.0243760042393e-05	0.000338180519420659	Epha1
ENSRNOG00000007443	385.566788529322	2210466340881	0.290817441017541	7.60087267512843	2.94140403842469e-14	4.91971667535725e-13	Jag1
ENSRNOG00000008245	76.9836091701945	2.20724367812482	0.329120756306978	6.70648579837995	1.99367240214631e-11	2.27407885816729e-10	NA
ENSRNOG00000033262	1158.38077837764	2.20526307492404	0.209313031716944	10.5357179953623	5.91303093856553e-26	4.0440822528416e-24	Reep6
ENSRNOG00000018427	60.8051081407664	2.20525907550572	0.401779522223969	5.48872939889758	4.04835260289126e-08	2.76877815873045e-07	Lhx3
ENSRNOG00000003194	8.31613073965349	2.20116150922365	0.955582067705831	2.3034772036987	0.0212520083328459	0.0446229741473045	NA
ENSRNOG00000003648	15.4826039428214	2.2001824734715	0.805818289166605	2.73037048556813	0.00632631853499317	0.0153947708170037	Cldn6
ENSRNOG00000015566	10.1095741066178	2.19955765634182	0.886528865815727	2.4810897209962	0.013098139949596	0.0292410305495606	Atp6v1e2
ENSRNOG00000058444	211.717361164153	2.1990718615905	0.256153763266308	8.58496800339509	9.08617138956344e-18	2.3834269143462e-16	Hist1h2ao
ENSRNOG00000006946	11.2377806507569	2.1981403593776	0.849853593878766	2.58649298562732	0.00969581438291024	0.0224633689807402	Arhgap9
ENSRNOG00000018167	13.8905828129975	2.19758337627111	0.974641697001967	2.25476027039573	0.0241483802887037	0.0497486083191551	Tmem221
ENSRNOG00000038291	17.0909031260125	2.19691671399822	0.709268978184824	3.09743804053099	0.00195201197122505	0.00542982681210354	Lrrc63
ENSRNOG00000014590	16.9638124096262	2.19608450430352	0.73701660165131	2.97969475773424	0.00288535744517848	0.00770142887050087	Stk33
ENSRNOG00000008054	458.315812225555	2.19529235171107	0.198165479684196	11.0780765409271	1.60278791331293e-28	1.38142327650997e-26	Igsf9
ENSRNOG00000013886	11.9041290642566	2.19379061545993	0.938865722811194	2.33663937468202	0.0194579432959106	0.0413410937112085	Fyb1
ENSRNOG00000014987	165.096730399261	2.18851878870815	0.298807918282779	7.32416597687694	2.40389016820908e-13	3.53428343007451e-12	Mdfi
ENSRNOG00000007412	112.339138579175	2.18838926992115	0.289728508692994	7.55324106624263	4.24558117160002e-14	6.92952683399411e-13	Dok1
ENSRNOG00000019451	322.063715040368	2.18615951614841	0.223790840366854	9.76876226285539	1.5331357185388e-22	7.03784285143369e-21	Smtn
ENSRNOG00000010929	43.809227300707	2.18311011129187	0.40349982608778	5.41043631284475	6.28713797401675e-08	4.16504399196333e-07	Tcam1
ENSRNOG00000003287	69.9278576088913	2.18158901018467	0.43343351679574	5.03327252196042	4.82176899573774e-07	2.74164064776162e-06	NA
ENSRNOG00000000811	122.212838750657	2.17870308941829	0.266871752726917	8.16385798480403	3.24490379557788e-16	6.99185711973179e-15	Pkib
ENSRNOG00000016875	454.349161255938	2.17504231088359	0.214546365279721	10.1378660414396	3.75206213141444e-24	2.10576696298951e-22	Cbx7
ENSRNOG00000038877	88.7117454871161	2.17350296421291	0.339620524045566	6.39979862913495	1.55582004379706e-10	1.56536438355353e-09	Btn2a2
ENSRNOG00000005569	374.39788001845	2.17300295115043	0.254911417958111	8.52454146054578	1.53416351400627e-17	3.92676124880423e-16	Phospho1
ENSRNOG00000002164	33.1569398945636	2.17058469066034	0.784239265853523	276775824059	0.00564433084991449	0.0139444004628433	Nmu
ENSRNOG00000025998	18.8632901558027	2.1701740047161	0.806121490250767	2.69211778988923	0.00709998644114556	0.0170369418963454	Crybg1
ENSRNOG00000015310	50.5575374739893	2.16843205838599	0.429514733680368	5.04856268795583	4.45146406554169e-07	2.5404926506485e-06	Lrrc32
ENSRNOG00000006472	3768.56069244249	2.16798353522453	0.197324495421693	10.986895117058	4.41866069200576e-28	3.57150407033748e-26	Hspa2
ENSRNOG00000010275	8.12014474781121	2.16747109235156	0.961167548441687	2.2550398167995	0.0241308296584637	0.0497185151140904	Slc17a9
ENSRNOG00000001407	47.4844021545276	2.16594110418034	0.383730956663761	5.64442630068604	1.65732955742788e-08	1.22365682751876e-07	Tfr2
ENSRNOG00000003616	689.277497725195	2.16532955585924	0.172099997498063	12.5818105016742	2.65865891981318e-36	5.47716160151269e-34	Grem2
ENSRNOG00000026036	67.5151306443612	2.16006505880026	0.357689685704419	6.03893582938049	1.55133919500333e-09	1.33503683246007e-08	Pdyn
ENSRNOG00000019495	17.9755217456409	2.15947023164201	0.85066585965993	2.53856459280651	0.0111308253659747	0.0253892834063476	Gbx2
ENSRNOG00000024824	41.0905865902401	2.15928919791513	0.648827781249155	3.32798511456763	0.000874765403670852	0.00265018148569076	Col22a1
ENSRNOG00000015024	35.4409186856324	2.15141589348517	0.49072086508724	4.38419485811489	1.1641553579177e-05	5.21508259382224e-05	Mcoln3
ENSRNOG00000000486	13.8847092306947	2.1506849097805	0.725726944805458	2.96349050448585	0.00304171446249527	0.008067778680316	Ggnbp1
ENSRNOG00000008243	18.5911203528582	2.14909426225147	0.672668910837332	3.19487674787333	0.00139890568230111	0.00404444868922004	Slc43a1
ENSRNOG00000002916	53.0001434605077	2.14107080156806	0.518998461452601	4.12538949648427	3.70107856255859e-05	0.000150149664162589	Ca4
ENSRNOG00000008373	20.0582393903152	2.1345842471575	0.590459663462421	3.61512289364598	0.000300205177723483	0.00100502696537511	Colec11
ENSRNOG00000009005	11.453016916897	2.13412430117797	0.755396504665419	2.8251710035688	0.00472553887999618	0.0119325154409231	Slco2a1
ENSRNOG00000062271	28.9868394682072	2.13289650981886	0.5002986709426	4.26324640399368	2.01478133138419e-05	8.65387770940072e-05	LOC691000
ENSRNOG00000016372	246.812826373414	2.13203145445116	0.348876433304661	6.1111363535104	9.89241975622246e-10	8.81395817203935e-09	Slc12a7
ENSRNOG00000022636	499.746339407448	2.1315316060233	0.183501163273127	11.6159024171998	3.4215656612412e-31	3.958938953106e-29	Alpk1
ENSRNOG00000024975	94.2958081840639	2.13063325880033	0.317187741925458	6.71726229351276	1.85170484084468e-11	2.12650237093061e-10	Atp8b3
ENSRNOG00000001555	448.174326091858	2.12853150103063	0.233447066057551	9.11783359275924	7.6640981026574e-20	2.65306576328261e-18	Btg3
ENSRNOG00000028627	210.953782997947	2.12792218177881	0.368750273665957	5.77063214251728	7.89747065862265e-09	6.11700925429218e-08	Hmcn1
ENSRNOG00000052162	12.6554895724104	2.12721653315925	0.720961656419691	2.95052658378955	0.00317232743682712	0.00836959052613664	NA
ENSRNOG00000032085	23.3136975696773	2.12496682587945	0.590435978614015	3.59897923373095	0.000319468695898833	0.00106340584824019	Dlec1
ENSRNOG00000034102	180.685155482794	2.12287758724532	0.239953007934837	8.84705553606488	8.98586810352539e-19	2.69145868568891e-17	Plk5
ENSRNOG00000024678	24.3972196183807	2.12104202640198	0.590228515137996	3.59359463665709	0.000326147112785867	0.00108350111628154	Izumo1
ENSRNOG00000008544	43.0181381386512	2.12088511529562	0.424913771717059	4.99133060979691	5.9964757096609e-07	3.35314346783521e-06	B3gnt4
ENSRNOG00000012827	70.6541007024974	2.12000370236542	0.555370496763285	3.81727822187326	0.000134931983546279	0.000487156656988093	Mlf1
ENSRNOG00000019336	14.0953268328437	2.11906464069565	0.864747462088776	2.45050113888406	0.0142657511328892	0.0315640253946164	Gata3
ENSRNOG00000013415	126.639005902717	2.11769152128679	0.23995437367112	8.8253924647745	1.09076610108277e-18	3.23836761785434e-17	Ptpn18
ENSRNOG00000021840	43.8733195946854	2.11710558296202	0.540010119796112	3.9204924229223	8.83682146518199e-05	0.000331881780816628	Cped1
ENSRNOG00000045553	174.101659934596	2.11498780841345	0.221383294048459	9.55351133202711	1.25373355779718e-21	5.22946197330069e-20	Proser2
ENSRNOG00000011071	35.7264258094855	2.11394987119093	0.484564383585102	4.36257790048588	1.28538794193693e-05	5.7217545462821e-05	Nt5e
ENSRNOG00000054531	13.5769448588063	2.11170230593103	0.759245775569304	2.78131584511961	0.00541390366029238	0.0134396876610315	NA
ENSRNOG00000013745	8.56222940283872	2.11114018099826	0.871354776122658	2.42282505226216	0.0154003412240596	0.0337779751101062	Ctrc
ENSRNOG00000017109	120.095301780733	2.11105298152365	0.404297804182568	5.22152967363227	1.77451187537084e-07	1.09484401426733e-06	Rassf7
ENSRNOG00000010535	802.375716684916	2.10884291755881	0.282265295135987	7.47113780510221	7.95043394203774e-14	1.25403063102562e-12	Cdh18
ENSRNOG00000059270	23.7037045964336	2.10872642710196	0.653120739146867	3.22869310482541	0.00124357269183474	0.00363140423218052	NA
ENSRNOG00000058275	58.2022456224519	2.10807590593345	0.382548370173708	5.51061269709817	3.57586771704101e-08	2.47874982946138e-07	Spef2
ENSRNOG00000056254	10.7435964991826	2.10398427288745	0.927421802037987	2.26863792533667	0.0232903533184535	0.0482220785155823	NA
ENSRNOG00000002204	49.487808522614	2.10152642238684	0.401837282390662	5.22979453246392	1.69698539069608e-07	1.05046442671414e-06	Ccdc158
ENSRNOG00000005619	36.3368404276627	2.09970925444598	0.436299216406797	4.81254417951612	1.49020915542112e-06	7.80834468440724e-06	Misp3
ENSRNOG00000019496	181.78412961712	2.09728896924162	0.267112917826251	7.85169428086529	4.1045405320715e-15	7.61956079211911e-14	Stat5a
ENSRNOG00000009014	64.3346959296168	2.09658826687618	0.373340960957187	5615746693052	1.95715203166366e-08	1.4208065866306e-07	Slc35f2
ENSRNOG00000016117	72.2563817433245	2.09651753822402	0.446490945810879	4.6955432308185	2.6589912276724e-06	1.33130820418108e-05	Myof
ENSRNOG00000007255	18.8891039237204	2.0942763931146	0.662366453051493	3.16180927259579	0.00156792222394798	0.00446961021416693	Zpbp2
ENSRNOG00000057957	24.2896538813182	2.09393364472509	0.565954406569527	3.69982744266848	0.000215746111662555	0.000746079644691	Crybg2
ENSRNOG00000013328	23.5054610646794	2.09282161157748	0.599457541720287	3.49119239633156	0.000480869835703922	0.00154377311564925	Rbpms
ENSRNOG00000051507	805.87511022784	2.08430654674867	0.181892347954311	11.459011718691	2.11919093179162e-30	2.28022244654496e-28	Azin2
ENSRNOG00000050706	186.976367352746	2.08105826552852	0.285626739670328	7.28593642153564	3.19443607535571e-13	4.6360488506e-12	Col25a1
ENSRNOG00000017619	194.575088685346	2.07827953840418	0.700929050681342	2.96503552875142	0.00302647974756003	0.00802989200181115	Aldh1a1
ENSRNOG00000015057	27.8704467461359	2.07767753526343	0.521557633407761	3.9836010484369	6.78787893456177e-05	0.000260549054400254	Tmem102
ENSRNOG00000023712	42.2494971632313	2.07614801854353	0.432723215460882	4.79786603621966	1.60364971203704e-06	8.33809005399868e-06	Stox1
ENSRNOG00000060769	15.3596286938765	2.07048415116281	0.634709056040751	3.26209958950054	0.00110590284120175	0.00326608683503868	Hist1h2bd
ENSRNOG00000016647	222.28536089623	2.06750548778745	0.375448389838527	5.50676349598047	3.65490746463951e-08	2.5293876198343e-07	Pla2g2c
ENSRNOG00000027831	99.2640902175083	2.06571416513536	0.338353904516146	6.1051879040361	1.02679809434392e-09	9.1058391273494e-09	Map7d3
ENSRNOG00000033433	219.66772560563	2.06552728053257	0.229940495330249	8.9828774073309	2.63776366991948e-19	8.63560885192827e-18	Csrnp1
ENSRNOG00000052971	21.250970800257	2.0648848003715	0.59236870322685	3.48581008605505	0.000490649201697845	0.00157128662829985	NA
ENSRNOG00000009540	77.4080074285768	2.06427303630869	0.321407134351694	6.42261112365321	1.33956393247579e-10	1.35504512043794e-09	Gpr3
ENSRNOG00000025023	30.3398068277113	2.06382910482329	0.64990869931685	3.17556774819706	0.00149543597789742	0.0042846675669303	Stat6
ENSRNOG00000003772	279.885233256261	2.06272288582491	0.235807741231337	8.74747739431205	2.18175058310285e-18	6.20476643103644e-17	Csrp2
ENSRNOG00000005608	13.5161752585842	2.0618529165391	0.724838619384987	2.84456824098107	0.0044471658633122	0.0113192666760484	Tead4
ENSRNOG00000011141	15.1081124792901	2.05779691729005	0.791636105447558	2.59942276903434	0.00933806884039127	0.0217193992731282	Serpina11
ENSRNOG00000032443	26.0778942488323	2.05501438149518	0.532762271924412	3.85728211209885	0.00011465480574535	0.000420182116358636	Lmod3
ENSRNOG00000021478	366.620782896412	2.05426300411461	0.193697917302052	10.6054986688948	2.80961135499949e-26	1.96127126528952e-24	Tpd52l1
ENSRNOG00000021787	194.810029271846	2.05349810680711	0.34165258268524	6.01048612209373	1.84967843514329e-09	1.56860531148974e-08	Zfp217
ENSRNOG00000043031	26.8671307617676	2.05328049089024	0.583131879701169	3.52112543039572	0.00042971929815874	0.00139252793090266	Rd3l
ENSRNOG00000026579	50.228976710603	2.05073043269588	0.403689179380459	5.07997374574947	3.77487033421522e-07	2.19061781366876e-06	NA
ENSRNOG00000058111	21.2571721630862	2.04992039597047	0.599001571197821	3.42222874619719	0.000621100364987304	0.0019473363893338	Itga2
ENSRNOG00000033703	12.5306805174866	2.0481977487113	0.820384736512476	2.49663073623037	0.0125379442123702	0.0281531131242707	LOC689713
ENSRNOG00000010626	36.9179361203273	2.0477504255289	0.469415581888588	4.36234011936767	1.28678616913671e-05	5.72496148412603e-05	Sphk1
ENSRNOG00000016351	40.7142670132581	2.0476452239406	0.465704401371139	4.39687754273283	1.09819260816437e-05	4.94186673673964e-05	Frrs1
ENSRNOG00000036829	58.0759473659161	2.03442465581632	0.376067436220222	5.40973362720239	6.31185604582763e-08	4.17814201340776e-07	Nckap1l
ENSRNOG00000060492	118.682780129939	2032572862493	0.287133052733737	7.07885366432486	1.45351769736465e-12	1.95340290068266e-11	Hist1h2ah
ENSRNOG00000003273	3542396788953	2.03216963120939	0.497960907356109	4.08098226424855	4.48457773490892e-05	0.000179223968951541	Spata20
ENSRNOG00000012811	82.2041229765957	2.03134513923532	0.459931421880063	4.41662613728757	1.00253408044733e-05	4.54682262078198e-05	Spint1
ENSRNOG00000011716	8.47288445267745	2.02745613349135	0.897395876835061	2.25926615647243	0.023866833787115	0.0492662699228151	Degs2
ENSRNOG00000014414	19.9729382682388	2.0232089289327	0.731221676548574	2.76688861096462	0.00565940885083405	0.0139690602468755	Qrfpr
ENSRNOG00000005806	26.1960441283421	2.02231020977246	0.604603033664385	3.34485620675043	0.00082325239845952	0.00250896676297613	Oxtr
ENSRNOG00000053891	16.7299031987776	2.02143588977616	0.650233547665494	3.10878436991391	0.00187858767239643	0.00525152764352025	Phf11
ENSRNOG00000012939	775.641401919864	2.02072768676632	0.173120303426336	11.6723899321615	1.76397053642592e-31	2.11338682779029e-29	Abca7
ENSRNOG00000013954	450.403237546173	2.0201134313985	0.248719632173808	8.12205057454741	4.58372231132184e-16	9.67910262564499e-15	Alpl
ENSRNOG00000036680	32.2114262512758	2.01691470618246	0.495382542378692	4.07142871143136	4.672566276943e-05	0.000185901229666505	Notum
ENSRNOG00000015441	246.956298188864	2.01511510434861	0.244580935867457	8.23905222703309	1.73580164191761e-16	3.85320593126337e-15	Il4r
ENSRNOG00000007679	10.6331838746918	2.01495876265715	0.880436043499226	2.28859186028874	0.0221030772785351	0.0461431912174378	Cyth4
ENSRNOG00000052173	18.2083136505242	2.01090830617258	0.849226996025813	2.36792791042109	0.017888020982482	0.0384343040848576	Ranbp3l
ENSRNOG00000042838	1365.3460102912	2.01046356002025	0.430792578601423	4.66689460284404	3.05786083132693e-06	1.51352015891022e-05	Junb
ENSRNOG00000024728	89.9766097089071	2.00629555124037	0.343634595777243	5.83845624362259	5.26867155084398e-09	4.18643784141145e-08	Arhgap22
ENSRNOG00000005830	51.7739545613957	2.00601883798937	0.412525799984537	4.86277182679135	1.15753254737413e-06	6.17046302391644e-06	Tafa4
ENSRNOG00000018899	11.7233795225447	2.00452662194767	0.804027839233175	2.49310598978693	0.0126631039796163	0.028404968201787	C5
ENSRNOG00000051952	996.789274171636	1.99997326589972	0.250878411830437	7.9718826793732	1.56275128105115e-15	3.09128306683806e-14	Tes
ENSRNOG00000043324	13.1238717813473	1.99934488520153	0.778008034564497	2.56982549842265	0.010174975402072	0.0234624432797164	Upk2
ENSRNOG00000014296	308.146157003593	1.99848812820865	0.668182056507404	2.99093354684616	0.0027812601095407	0.00745893428011923	Syt10
ENSRNOG00000001216	354.298678810508	1.99656011814318	0.237335137266827	8.41240846650754	4.01676260748835e-17	9.76333391774112e-16	Trpm2
ENSRNOG00000022615	367.039973330778	1.99523751036469	0.189516955314638	1052801585511	6.41728515015628e-26	4.3362879216636e-24	Tp53i13
ENSRNOG00000001389	20.241832162605	1.99448960423396	0.630373332456606	3.16398156702045	0.00155626651701134	0.00444238091785613	Irs3
ENSRNOG00000011723	17.0048750889634	1.98761932744798	0.72882206126449	2.72716679843569	0.00638807384153065	0.0155204561203764	Slc44a3
ENSRNOG00000020743	64.1694273217731	1.98302611044055	0.369696827908678	5.36392514282108	8.14326626939294e-08	5.30521392552468e-07	Cyp2s1
ENSRNOG00000005637	36.7591203688188	1.98117195501347	0.444852246112895	4.45355052677579	8.446182027674e-06	3.88671623518106e-05	Usp44
ENSRNOG00000027859	24.2427408386748	1.98108929910575	0.64051179393882	3.09297864278667	0.00198158395499249	0.00550302445367223	Tmem26
[truncated: 5,406 more rows]

## Sheet: Common_DE_genes
The list of differentially expressed (DE) genes from the overlapping datasets (TSA and NaB). Changes reported are significant with p.adj < 0.05 and absolute log2FoldChange <= 0.5.
[truncated: 4,931 more rows]

[truncated: 2 more sheets: Common_up_GO, Common_down_GO]
